# Supplementary material for: SNP-Based Linkage Mapping for Validation of QTLs for Resistance to Ascochyta Blight in Lentil
Source: Front Plant Sci. 2016 Nov 2;7:1604. doi: 10.3389/fpls.2016.01604 (PMC5091049; doi:10.3389/fpls.2016.01604)
Supplement: Supplementary Table 1 — List of validation panel lines. The table provides the list of lentil validation panel lines used for marker validation with their respective germplasm category. [file Table1.xlsx]

## Sheet: Sheet2
Supplementary Table 1. List of validation panel lines.
Name	Category of lentil germplasm
NIPPER	Australian cultivar
PBA ACE	Australian cultivar
PBA BLITZ	Australian cultivar
PBA BOLT	Australian cultivar
PBA FLASH	Australian cultivar
PBA HERALD XT	Australian cultivar
PBA HURRICANE XT	Australian cultivar
PBA JUMBO	Australian cultivar
PBA JUMBO2	Australian cultivar
BOOMER	Australian cultivar - green lentil
PBA GIANT	Australian cultivar - green lentil
PBA GREENFIELD	Australian cultivar - green lentil
COBBER	Australian cultivar - ICARDA source
CUMRA	Australian cultivar - ICARDA source
DIGGER	Australian cultivar - ICARDA source
NORTHFIELD	Australian cultivar - ICARDA source
NUGGET	Australian cultivar - ICARDA source
05H189L-08H4009	Australian breeding germplasm
07H069L-08HS2012	Australian breeding germplasm
07H077L-09HS3005	Australian breeding germplasm
07H081L-08HS2015	Australian breeding germplasm
07H081L-09HS3003	Australian breeding germplasm
07H112L-09HS2009	Australian breeding germplasm
07H128L-07HG1007-09HS3003	Australian breeding germplasm
07H136L-07HG1001-08HS2018	Australian breeding germplasm
07H136L-07HG1001-08HS2027	Australian breeding germplasm
07H196L-07HG1010-09H4012	Australian breeding germplasm
07H209L-07HG1002-08HS2002	Australian breeding germplasm
07H209L-07HG1004-08HS2005	Australian breeding germplasm
07H209L-07HG1004-09H4006	Australian breeding germplasm
08H112L-09HS2020	Australian breeding germplasm
94-012L*99R066	Australian breeding germplasm
96-034L*98H001	Australian breeding germplasm
97-002L*00H041	Australian breeding germplasm
97-005L*00H022	Australian breeding germplasm
97-011L*98SSD180	Australian breeding germplasm
97-030L*99R024	Australian breeding germplasm
CIPAL0802	Australian breeding germplasm
CIPAL0901	Australian breeding germplasm
CIPAL1102	Australian breeding germplasm
CIPAL1204	Australian breeding germplasm
CIPAL1208	Australian breeding germplasm
CIPAL1209	Australian breeding germplasm
CIPAL1301	Australian breeding germplasm
CIPAL1302	Australian breeding germplasm
CIPAL1422	Australian breeding germplasm
CIPAL1501	Australian breeding germplasm
CIPAL1502	Australian breeding germplasm
CIPAL1503	Australian breeding germplasm
CIPAL1504	Australian breeding germplasm
CIPAL1505	Australian breeding germplasm
CIPAL1521	Australian breeding germplasm
CIPAL1522	Australian breeding germplasm
CIPAL1523	Australian breeding germplasm
INDIANHEAD	Canadian cultivar (A. lentis resistant)
SEDLEY	Canadian cultivar
CDC BLAZE	Canadian cultivar
CDC GLAMIS	Canadian cultivar
CDC MATADOR	Canadian cultivar
CDC ROBIN	Canadian cultivar
1308M-8	Canadian breeding germplasm
1894T-1	Canadian breeding germplasm
2154S-4	Canadian breeding germplasm
ILL0061	ICARDA accession
ILL0075	ICARDA accession
ILL0518	ICARDA accession
ILL1949	ICARDA accession (virus resistant)
ILL2024	ICARDA accession (salt/B tolerant)
ILL3534	ICARDA accession
ILL5597	ICARDA accession
ILL7220	ICARDA accession
ILL7537	ICARDA accession (A. lentis resistant)
ILL7685	ICARDA accession (B tolerance)
USSR-05-05	ICARDA re-selection (metribuzin tolerant)
IC128/85	ICRISAT accession
LC760209C	USA breeding germplasm
LC8601847E	USA breeding germplasm
PI320937	USA breeding germplasm
EMERALD	USA cultivar - green lentil
