# Supplementary material for: SNP-Based Linkage Mapping for Validation of QTLs for Resistance to Ascochyta Blight in Lentil
Source: Front Plant Sci. 2016 Nov 2;7:1604. doi: 10.3389/fpls.2016.01604 (PMC5091049; doi:10.3389/fpls.2016.01604)
Supplement: Supplementary Table 2 — List of A. lentis isolate used for phenotyping. This file contain details of different A. lentis isolates used for phenotyping lentil mapping populations and the validation panel. [file Table2.xlsx]

## Sheet: Sheet1
Supplementary Table 2. List of A. lentis isolate used for phenotyping.
AL4 was collected from Victoria in 1998.
FT10002 was collected in 2010 from South Australia. FT10002 is an avirulent isolate on cv Nipper.
FT12013 was collected in 2012 from cv Nipper in an NVT trial at Willamulka in South Australia. FT12013 is a cv Nipper virulent isolate.
FT13013 isolate was collected in 2013 from cv Nipper. FT13013is a virulent isolate on Nipper.
FT13038 was isolated in 2013 from cv Cumra which became infected from stubble of a commercial crop of Nipper grown at Urania in South Australia.
FT14125 was collected in 2014 from Horsham, Victoria
Historical isolate Kewell, Victoria is a control isolate
