# Supplementary material for: SNP-Based Linkage Mapping for Validation of QTLs for Resistance to Ascochyta Blight in Lentil
Source: Front Plant Sci. 2016 Nov 2;7:1604. doi: 10.3389/fpls.2016.01604 (PMC5091049; doi:10.3389/fpls.2016.01604)
Supplement: Supplementary Table 3 — Linkage map statistics from IH × NF, IH × DIG, and NF × DIG maps. This file contains details of different markers (SSRs and SNPs) and their corresponding positions on different LGs. [file Table3.xlsx]

## Sheet: Indianhead x Northfield
Supplementary Table 3. Linkage map statistics from IH x NF RIL mapping population
LG1	Cumulative length
SNP_20002815	0
SNP_20003421	5.9
SNP_20005182	9.1
PBA_LC_0218	23.4
PBA_LC_0489	42.9
SNP_20001981	45
SNP_60000330	45.4
PBA_LC_0412	46.3
SNP_20004242	49.5
SNP_20002554	52.4
SNP_20003172	57.8
SNP_60000014	64.8
SNP_20003327	66.7
SNP_20004461	78.5
PBA_LC_0612	94.7
SNP_20004665	95.5
SNP_60000569	97.5
SNP_20003158	98.5
SNP_20000864	99.4
SNP_20002199	101.2
SNP_20003161	109.2
SNP_20003105	109.2
SNP_20003160	109.2
SNP_20001205	110.1
SNP_20004373	110.1
SNP_20001223	114.9
SNP_20001632	122.6
SNP_20001629	125.4
SNP_20001633	125.8
SNP_20003823	127.2
SNP_20001756	131.9
SSR119	134.3
SNP_20004569	142.6
SSR090	150.5
SNP_20001295	171.2
SNP_20004876	172.5
SNP_20005684	174.8
SNP_20004227	180.7
SNP_20000801	192.6
SNP_20000804	193.5
SNP_20000799	195.8
SNP_20000803	195.8
SNP_20000797	195.8
SNP_20004518	199.1
LG2
PBA_LC_0219	0
SNP_20002234	1.3
SNP_20001768	1.7
SNP_20002233	2.1
SNP_20003460	5.5
SNP_20002425	6.8
SNP_20002427	6.8
SNP_20004846	7.7
SNP_20001396	11.5
SNP_20003193	16.9
SNP_20003195	18.7
SNP_20005269	21.5
SNP_20002969	24.3
SNP_20003843	24.7
SNP_20001999	29.1
SNP_20001693	31.9
SNP_20001694	34.2
SNP_20001997	36
PBA_LC_0629	37.5
SNP_20005010	38.5
SNP_20000625	50.8
SNP_20005904	52.6
SNP_20004043	55.4
SNP_20003319	57.7
SNP_20004042	59
SNP_20002332	61.9
SNP_20000915	61.9
SNP_20002328	61.9
SNP_20002197	64.7
SNP_20000149	75.9
SNP_20005121	79.1
SNP_20000494	81.9
SNP_20001077	85.6
SNP_20001573	89.9
SSR167	93.8
SNP_20004607	98.8
SNP_20004608	99.3
PBA_LC_0541	103
SNP_60000072	105.6
SNP_20003207	106.9
SSR199	108.3
SSR013	110.7
SNP_20003608	111.8
SNP_20000537	111.8
SNP_20003610	111.8
SNP_20004451	111.8
SNP_20003609	112.7
SNP_20000811	113.6
SNP_20002239	115.4
SNP_20003992	117.3
SNP_20001620	121.7
SNP_20004234	126
SNP_20003764	127.8
SNP_20002445	129.2
SNP_20002446	131.5
SNP_20002444	131.5
SNP_20003765	134.3
PBA_LC_0816	142.8
SNP_20002118	148.1
SNP_20004262	150.9
SNP_20001431	153.7
SNP_20002119	154.6
SNP_20005115	157.8
SNP_20005116	158.7
SNP_20002590	162.4
SNP_20002584	163.7
SNP_20002583	164.6
SNP_20002589	165.5
SNP_20004583	167.4
SNP_20004280	170.7
SNP_20001786	173.5
PBA_LC_0368	174.9
SNP_20004069	175.8
SNP_20004680	178.6
SNP_20001778	180.4
SNP_20004679	181.3
SNP_20001564	183.1
SSR080	185.8
SNP_20002400	186.7
SNP_20003518	187.2
SNP_20003516	187.2
SNP_20002536	187.6
SNP_20002534	188.5
PBA_LC_0761	195.7
LG2.2
SNP_20003221	0
SNP_20000246	7.6
SNP_20002998	13.5
LG3
SNP_20000556	0
SNP_60000288	8.8
SNP_60000289	11.6
SNP_20001271	20.5
SNP_20002520	23
SNP_20002524	23
SNP_20005327	33
SNP_20002873	33.5
SNP_20002834	35.8
SNP_20001963	35.8
PBA_LC_0448	37.2
SNP_60000742	41.6
SNP_20004560	43.9
SNP_60000276	44.8
SNP_20002874	50.1
SNP_20002370	51.4
SNP_20002371	52.7
SNP_20002307	52.7
SSR019	73.2
SNP_20000219	79.5
SNP_20003432	82.3
SNP_20004776	84.1
SNP_20004774	85.5
SNP_20004775	86.4
SNP_20003165	87.3
SNP_20003137	94.3
SNP_20003138	95.2
SNP_20004964	95.2
SNP_20003931	106.7
SNP_20002280	109.5
SNP_20001601	110
SNP_20001604	110
SNP_20001598	110
SNP_20000559	110.4
SNP_20001732	111.3
SNP_20002279	111.7
SNP_20001596	113
SNP_20003808	115.7
SNP_20004247	118
SNP_20000793	119.4
SNP_20004886	119.8
SNP_20002706	123.9
SNP_20004592	124.4
SNP_20004591	124.8
SNP_20002898	125.3
SNP_20004593	125.3
SNP_20004392	125.3
SNP_20004912	127.6
SNP_20001855	127.6
SNP_20001856	128.5
SNP_20001854	128.5
SNP_20004030	142.2
PBA_LC_0449	151.7
LG3.2
PBA_LC_0221	0
SNP_20002269	5.1
SNP_20002260	8
SNP_20002263	8
SNP_20002266	8
SNP_20002666	9.8
SNP_20002270	10.7
SNP_20002265	10.7
SNP_20002259	10.7
SNP_20002268	10.7
SNP_20002262	11.1
SNP_20001575	13.9
LG4
SNP_20002438	0
SNP_20001176	3.7
PBA_LC_0667	24.4
SNP_20000283	34.8
SNP_20000645	43.7
SNP_20001795	46.1
SNP_20001797	46.6
SNP_20001790	46.6
SNP_20001792	49.8
SNP_20002094	57.3
SNP_20002982	62
SNP_20005163	63.4
SNP_20003737	67.7
SNP_20004636	71
PBA_LC_0521	72.8
SNP_20004642	75.1
SNP_20001164	76
SNP_20003416	76
SNP_20000837	77.9
SNP_20001957	77.9
SNP_20000835	79.7
SNP_20001918	91.9
PBA_LC_0084	103.9
SNP_20004438	107.7
PBA_LC_0303	109.1
PBA_LC_0233	109.1
SNP_20004006	112.4
SNP_20002023	115.2
SNP_20002025	118
SNP_20004590	120.9
SNP_20004892	121.8
SNP_20004483	127.1
SNP_20001285	141.3
SNP_20004860	141.3
SNP_20005508	143.6
SNP_20005020	144.6
SNP_20002391	145.1
SNP_20003487	145.5
SNP_20004874	146.4
SNP_20002841	146.4
SNP_20004980	146.4
PBA_LC_0055	147.4
PBA_LC_0540	150.6
SNP_20005465	157.3
SNP_20005468	157.3
SNP_20005094	160
SNP_20004814	163.2
SNP_20005652	164.6
SNP_20002627	165.5
SNP_20002798	166.4
PBA_LC_0307	166.8
SNP_20002799	166.8
SNP_20004813	167.2
SNP_20004857	172.1
SNP_60000069	174.8
SNP_20001669	179
SNP_20004662	190.4
SNP_20003080	201.2
SNP_20003078	203.8
SNP_20000712	208.1
SNP_20002022	217
SNP_20004830	218.9
SNP_20001883	221.8
SNP_20003896	222.2
SNP_20003956	226
SNP_20003902	230.3
SNP_20002159	244.3
SNP_20003977	257.5
SNP_20002560	271.8
SNP_20003506	274.1
SNP_20000877	277.8
SNP_20000880	277.8
SNP_20002377	284.8
SNP_20004779	287.6
SNP_20002376	287.6
SNP_20004345	288.9
SNP_20003346	291.7
SNP_20001499	294.9
SNP_20001497	298.1
SNP_20003323	310.2
LG5
SNP_20001488	0
SNP_20000432	10.8
SNP_20005368	13.1
SNP_20005367	15.4
SNP_20003961	19.1
SNP_20003959	20
SNP_20004986	20.9
SNP_20000674	21.3
SNP_20003012	22.2
SNP_20004516	29.2
SNP_20001140	34.6
SNP_20000696	39.8
SNP_20001151	42.1
SNP_20001155	52.9
SNP_20001988	55.6
SNP_20003618	65.7
SNP_20003933	68.4
SNP_20003732	69.3
SNP_20005830	76.3
SNP_20004962	77.2
SNP_20005831	78.5
SNP_20005832	80.2
PBA_LC_0273	88
SNP_20004453	92.8
SNP_20004971	95.6
SNP_20000871	102.1
SNP_20005003	103.4
SNP_20000874	103.4
SNP_20005379	103.9
PBA_LC_0369	105.8
SNP_20003476	110.7
SNP_20002991	111.1
SNP_20003794	111.1
SNP_20002955	111.1
SNP_20002553	111.1
SNP_20001373	111.5
SNP_20002990	112.9
SNP_20004017	112.9
SNP_20003701	112.9
SNP_20002552	112.9
SNP_20003697	113.8
SNP_20004634	127
SNP_20003768	136.6
SNP_20000663	143.1
SNP_20000661	144
SNP_20000662	146.4
SNP_20004080	146.4
SNP_20003251	151.2
SNP_20003250	154
SNP_20001471	159.6
SNP_20004981	162.9
SNP_20000912	170.1
SNP_20000911	173.9
SNP_20001014	177.8
SNP_20001525	183.2
SNP_20001530	184.1
SNP_20001527	185.5
SNP_20004904	187.3
LG6
PBA_LC_0770	0
SNP_20003924	3.8
SNP_20003925	4.7
PBA_LC_0013	15.5
SSR033	16
SNP_20001023	17.4
SNP_20003868	18.7
SNP_20002877	19.1
SNP_20003440	23
SNP_20001028	25.3
SNP_20001907	25.3
SNP_20001926	25.3
SNP_20004491	25.3
SNP_20001070	27.1
SNP_20001827	27.1
SNP_20001904	28.6
SNP_20001828	29.6
SSR048	33.2
SNP_20002103	36.4
SNP_20002098	37.8
SNP_20002100	39.6
SNP_20004573	41.4
SNP_20002124	42.3
SNP_20001212	45.1
SNP_20002569	46
SNP_60000096	46.5
SNP_20000270	47.4
SNP_20005053	47.8
SNP_20004553	48.7
SNP_20004552	51.4
SNP_20003639	55.1
SNP_20001835	56.5
SNP_20002108	60.3
SNP_20001071	62.1
SNP_20002112	62.1
SNP_20001072	63
SNP_20004997	65.3
SNP_20000743	68.5
SNP_20001706	69.4
SNP_20000404	75.9
PBA_LC_0392	80.3
SNP_20003277	86.3
SNP_20000970	90.6
SNP_20002017	92.9
SNP_60000114	99.1
SNP_20002859	103.2
SNP_20001805	107.1
SNP_60000003	109
SNP_20005542	110.4
SNP_20001894	110.9
SNP_20001638	111.4
SNP_20002774	112.3
SNP_20003715	113.2
SNP_20004843	116.5
SNP_20003203	123.5
SNP_20000104	127.7
SNP_20003936	129
SNP_20005072	134.3
SNP_20001372	139.7
SNP_20001829	141.5
SNP_20001830	144.8
SNP_20001370	149.1
SNP_20001765	154.5
SNP_20003116	160.4
SNP_20004200	173.5
SNP_20001054	176.5
SNP_20000378	182.8
SNP_20004155	187.2
SNP_20004154	190.4
LG7
SNP_20000822	0
SNP_20003575	10.7
SNP_60000200	12.6
SNP_20003283	14.9
SNP_20003281	16.3
SNP_20003282	18.6
SNP_20001312	20.4
SNP_20003360	29.6
SNP_20000825	34
SNP_20000827	34.9
SNP_20000892	34.9
SNP_20003502	35.3
SNP_20003498	35.3
SNP_20003499	36.7
SNP_20000826	37.1
SNP_20003504	38
SNP_20003501	38
PBA_LC_0525	39.7
SNP_20005166	42.9
SNP_20003037	56.8
SNP_20000955	58.6
SNP_20000959	60
SNP_20003060	63.9
SNP_20004053	82.3
PBA_LC_0341	87.7
SNP_20001200	90.6
SNP_20003114	91
SNP_20004052	94.3
SNP_20004054	94.3
SNP_20003908	97.5
SNP_20004741	99.9
SNP_20002403	102.8
SNP_20004366	105.6
SNP_20003028	108.5
SSR107	111.5
SSR184	113.4
SNP_20005417	116.4
SNP_20005416	118.7
SNP_20002679	122.6
SNP_20003791	124.4
SNP_20005697	132
SNP_20002829	136.9
SNP_20002830	139.2
SNP_20005778	147.4
SNP_20000299	153.2
SNP_20000325	153.2
SNP_20000312	153.2
SNP_20000572	153.2
SNP_20000706	153.7
SNP_20003582	153.7
SNP_20000305	155.6
SNP_20000703	161.2
SNP_20003122	167.9
SNP_20002245	176.3
LG7.2
PBA_LC_0287	0
PBA_LC_0373	5
PBA_LC_0413	5.5

## Sheet: Indianhead x Digger
Supplementary Table 3. Linkage map statistics from IH x DIG RIL mapping population
LG1	Cumulative length
SNP_60000154	0
SNP_20002815	3.2
SNP_20003421	7.5
SNP_20002180	10.3
SNP_20001123	23.2
SNP_20001125	23.7
SNP_20001124	27.9
SNP_20001108	27.9
PBA_LC_0218	28.9
SNP_20003180	35.5
PBA_LC_0448	43.8
SNP_60000178	46.4
SNP_20001981	46.4
SNP_60000330	46.4
SNP_20003172	51.2
SNP_20000736	55
SNP_20002554	55.4
SNP_20003185	58.1
PBA_LC_0383	72
SNP_20004666	76.8
SNP_20003158	78.6
SNP_60000569	82.9
SNP_20000604	93.7
SNP_20003105	98
SNP_20003160	98.4
SNP_20003161	98.4
SNP_20001924	117.3
SNP_20001457	128.4
SNP_20001756	131.3
SSR119	133.9
SSR113	137.5
SSR090	143.4
LG1.2
SNP_20001295	0
SNP_20002061	0.4
SNP_20004629	14.1
SNP_20000799	16.9
SNP_20000797	16.9
SNP_20000803	16.9
SNP_20004518	18.8
LG2
SNP_20003457	0
SNP_20003460	0
SNP_20002427	1.3
SNP_20002425	1.3
SNP_20004846	3.6
SNP_20003193	5.4
SNP_20001997	11.7
SNP_20001694	11.7
SNP_20005010	14.4
PBA_LC_0629	15.4
SNP_20004695	17.9
SNP_20000625	21.1
SNP_20001691	32.5
SNP_20003443	44.4
SNP_20002350	46.2
SNP_20001693	51
SNP_20001999	51.9
SNP_20003195	57.8
SNP_20002234	67.7
SNP_20001768	67.7
SNP_20002233	71.5
SNP_20002115	75.8
SNP_20002977	75.8
SNP_20002978	75.8
SNP_20002974	77.6
SNP_20002113	83.5
SNP_20002981	85.3
SNP_20002980	87.5
SNP_20002116	87.9
LG2.2
SNP_20001620	0
SNP_20004235	6.2
SNP_20003372	16.3
SNP_20002197	72.1
SNP_20000494	89
SNP_20005121	89
SNP_20001573	97.8
SNP_60000072	101.5
SNP_20003207	101.5
SNP_20002444	109.4
SNP_20002446	109.4
SNP_20002445	113.1
SNP_20004262	121.9
SSR080	136
SNP_20002536	136.9
SNP_20002400	136.9
SNP_20003516	136.9
SNP_20003518	136.9
SNP_20002534	136.9
SNP_20001564	137.3
SNP_20004679	138.2
SNP_20004680	138.2
PBA_LC_0368	139.9
SNP_20001778	139.9
SNP_20001786	142.6
SNP_20004069	143
SNP_20003098	143.4
SNP_20002034	149.3
SNP_20004279	155.8
SNP_20004588	159
PBA_LC_0761	163
SNP_20004917	180.3
SNP_20000246	193.8
SNP_60000240	202
BOR4_SSR	211.5
LG3
SNP_20000556	0
SNP_20000457	0
SNP_60000290	9.9
SNP_20003050	11.7
SNP_20002407	12.2
SNP_20004264	15
SNP_20003046	15.9
SNP_60000288	18.2
SNP_60000289	20.1
SNP_20001271	30
SNP_60000276	34.3
SNP_60000742	36.1
SNP_20004168	37.4
SNP_20004560	47.5
SNP_20002464	58.1
SNP_20004181	60
SNP_20000505	60.9
SNP_20000553	62.7
PBA_LC_0364	74
PBA_LC_0078	76.4
SNP_20002307	82.3
SNP_20002371	85.6
SSR019	101.3
SNP_20003165	108.9
SNP_20003137	114.8
SNP_20003138	114.8
SNP_20004964	116.1
SNP_20002001	126
SNP_20002002	130.2
SNP_20000559	136.6
SNP_20001598	136.6
SNP_20001601	136.6
SNP_20001604	136.6
SNP_20002280	139.3
SNP_20001732	140.2
SNP_20004859	141.6
SNP_20002279	146.4
SNP_20001605	148.2
SNP_20001596	148.2
SNP_20001606	148.6
SNP_20000793	159.7
SNP_20000391	162.9
SNP_20000390	167.1
SNP_20002706	170.9
SNP_20004592	172.3
SNP_20004591	172.3
SNP_20001854	174.2
SNP_20001856	175.1
SNP_20003269	184.4
SNP_20003268	184.4
SNP_20003267	187.2
SNP_20001480	194.5
SNP_20004912	198.6
SNP_20001855	201.8
SNP_20004392	203.2
SNP_20002898	203.6
SNP_20004593	203.6
SNP_20001367	204
SNP_20002892	205.8
PBA_LC_0064	222.3
SNP_20004030	225.8
SNP_20002795	231.7
SNP_20004431	236.1
SNP_20002600	240.9
SNP_20002651	245.5
LG3.2
SNP_20002261	0
SNP_20002262	4.8
SNP_20001575	14
LG4
SNP_60000670	0
SNP_60000195	0.5
SNP_20002156	1
SNP_20002377	8.1
SNP_20002157	12.4
SNP_20003956	13.3
SNP_20003078	16.6
SNP_20000712	16.6
SNP_20002035	17.2
SNP_20003737	32.7
SNP_20004642	37.4
SNP_20004640	37.4
SNP_20002094	47.5
SNP_20001790	50.2
SNP_20001797	50.2
SNP_20001795	50.2
SNP_20001792	54.9
SNP_20001184	69.9
SNP_20002025	74.7
SNP_20001918	76
SNP_20000835	76.5
SNP_20000837	76.5
SNP_20001957	76.5
PBA_LC_0233	76.5
SNP_20001127	78.3
PBA_LC_0090	87.6
PBA_LC_0699	87.6
SNP_20004860	88.7
PBA_LC_0631	88.7
SNP_20002841	89.6
SNP_20005652	96.7
SNP_20002627	96.7
SNP_20004815	97.6
SNP_60000068	102.3
SNP_60000069	104.6
SNP_20001669	104.6
SNP_20004857	105.9
SNP_20004662	112.2
SNP_20003080	119.2
SNP_20001883	121.5
SNP_20003896	122.8
SNP_20003957	124.7
SNP_20003805	126.1
SNP_20002159	127.4
SNP_20003977	129.2
SNP_20000104	130.1
SNP_20001499	130.1
SNP_20004345	130.1
SNP_20004779	130.1
SNP_20002376	130.1
SNP_20003506	130.5
SNP_20002560	130.5
SNP_20000877	130.5
SNP_20000880	130.5
SNP_20003203	130.9
SNP_20005661	130.9
SNP_20003936	132.7
SNP_20004843	137.5
SNP_20002774	138.4
SNP_20003715	138.4
SNP_20001808	140.2
SNP_20002859	142
SNP_20001638	142.4
PBA_LC_0055	142.9
SNP_20005542	143.9
SNP_20002855	143.9
SNP_20003277	152.6
SNP_20001835	169.7
SNP_20005053	170.6
SNP_20004553	170.6
SNP_20002124	173.3
SNP_20000270	175.1
SNP_20004725	176.4
SNP_20001212	179.2
SNP_60000096	181.4
SNP_20004552	183.7
SNP_60000364	190.5
SSR033	205.7
LG5
SNP_20000668	0
SNP_20004986	0.9
SNP_20003959	2.2
SNP_20003961	4.4
SNP_20000432	18.9
SNP_20002904	25.3
SNP_20002905	26.2
SNP_20004496	39
SNP_20002343	46
SNP_20001958	47.8
SNP_20004516	51.4
SNP_20001155	59.9
SNP_20001988	61.7
PBA_LC_0079	69.9
SNP_20003933	74.9
SNP_20005830	78.7
SNP_20004962	79.1
PBA_LC_0369	92.2
SNP_20002368	92.7
SNP_20003698	93.6
SNP_20003701	93.6
SNP_20003850	98.4
SNP_20005402	101.1
SNP_20000662	122.1
SNP_20004080	123.9
PBA_LC_0203	124.9
PBA_LC_0057	130.3
SNP_20003251	131.4
SNP_20003250	136.8
PBA_LC_0717	151.7
SNP_20001472	171.6
SNP_20001471	177.3
SNP_20004981	182.6
SNP_20001014	184
SNP_20001530	189.8
SNP_20001525	190.7
SNP_20005599	192.5
SNP_20004906	197.2
LG6
SNP_20001754	0
SNP_20003116	5.2
SNP_20003859	17
SNP_20000378	22.8
LG7
SNP_20003575	0
SNP_20003281	1.4
SNP_60000200	2.3
SNP_20003283	5.1
SNP_20005166	13.2
PBA_LC_0525	13.2
LG7.2
SNP_20002288	0
SNP_20000956	9.6
SNP_20000958	9.6
SNP_20000957	12.5
SNP_20000959	14.3
SNP_20000955	19.5
SNP_20004053	31
SNP_20002403	40.5
LG7.3
PBA_LC_0373	0
SSR184	1.9
SNP_20004741	7.2
SNP_20003908	13
SNP_20004054	18.8
SNP_20004052	19.7
SNP_20005697	38.4
SNP_20002684	51.8
SNP_20002688	56
SNP_20002685	56
SNP_20005778	60.3
SNP_20003122	71
SNP_20003123	74.3
SNP_20000314	77.1
SNP_20000305	77.1
SNP_20000301	77.1
SNP_20000325	77.1
SNP_20000572	77.1
SNP_20000312	77.1
SNP_20000299	77.1
SNP_20000302	77.5
SNP_20000308	82.2
SNP_20000222	101.3
SNP_20000164	102.2

## Sheet: Northfield x Digger
Supplementary Table 3. Linkage map statistics from NF x DIG RIL mapping population
LG1	Cumulative length
SNP_20003180	0
SNP_20001124	16.5
SNP_20001108	22
SNP_20001123	31
SNP_20001125	32
SNP_20002180	51.1
SNP_60000154	55.4
SNP_20005182	74.1
LG1.2
SNP_20004242	0
SNP_20003185	2.8
SNP_20000736	15
SNP_20003327	21.5
SNP_20002142	31.2
PBA_LC_0489	44
PBA_LC_0253	53.4
SNP_20000604	67.6
SNP_20001205	74.8
SNP_20000864	82.4
PBA_LC_0612	86.4
SNP_20004665	92.6
SNP_20002199	93.1
SNP_20001292	97.4
SNP_20000615	99.3
SNP_20001204	101.2
SSR059	109.7
SNP_20001223	119
SNP_20004373	123.9
SNP_20001629	137.1
SNP_20001633	139.9
SNP_20003823	142.4
SNP_20001457	151.5
SNP_20001632	171.5
SNP_20001924	172.4
SNP_20003824	173.3
SNP_20003236	175.2
SNP_20003829	177
SSR119	182.3
LG2
SNP_20003457	0
SNP_20002977	8.7
SNP_20002978	10.6
SNP_20002974	13.4
SNP_20002115	16.3
SNP_20002981	28.1
SNP_20002113	28.1
SNP_20002980	29.5
SNP_20002116	31.4
SNP_20005269	45.1
SNP_20002350	50.6
SNP_20003443	51.5
PBA_LC_0629	58.1
SNP_20003843	66.9
SNP_20002969	70.8
SNP_20004042	80.6
SNP_20002332	88.4
SNP_20004695	103
SNP_20005904	116.4
SNP_20004043	117.8
SNP_20002331	126.3
LG2.2
SSR199	0
SNP_20004456	10.6
SNP_20002543	11.6
SNP_20004235	16.9
SNP_20003765	18.8
SNP_20002622	22.2
SSR336	28.3
SSR317-2	28.3
SSR309-2	31.2
SNP_20003372	45.2
SNP_20001454	50.4
SNP_20005116	52.4
SNP_20002118	54.3
SNP_20002584	56.6
SNP_20004588	59.9
SSR302	70.4
SNP_20005574	85.4
PBA_LC_0816	91.5
PBA_LC_0368	99.3
SNP_20004279	108.3
SNP_20004280	109.2
SNP_20001431	113.9
SNP_20005115	117.4
SNP_20002589	121.4
SNP_20002583	123.3
SNP_20004583	126.6
SNP_20002119	131.1
SNP_20003764	141.5
SNP_20001039	149.3
SNP_20004234	155.3
LG3
SNP_20002873	0
SNP_20001963	7
SNP_20002524	13.5
SNP_20002520	16.4
SNP_20002464	21.3
SNP_20004181	25.1
SNP_20000553	29
PBA_LC_0412	30.9
SNP_20002874	39.3
SNP_20002370	41.2
SSR019	54.8
SNP_20000219	57.4
SNP_20004776	58.8
SNP_20002453	60.2
PBA_LC_0078	78.3
SNP_20005327	82.9
PBA_LC_0767	89.2
PBA_LC_0364	89.2
SNP_20004774	97
SNP_20004775	101.9
SNP_20002001	113.1
SNP_20002002	123.9
SNP_20004859	139.1
SNP_20004885	154.7
SNP_20003808	157.1
SNP_20003931	163.8
LG3.2
SNP_20000457	0
SNP_20003046	4.9
SNP_20004264	6.8
SNP_20003050	19.4
SNP_20002407	20.9
SNP_60000290	22.9
SSR059-2	29
LG3.3
SNP_20004912	0
SNP_20001480	14.4
SNP_20001367	27.2
SNP_20003267	37.8
PBA_LC_0064	49.5
SNP_20003269	73.4
SNP_20003268	73.9
LG3.4
PBA_LC_0209	0
SNP_20002261	9.8
SNP_20002260	10.3
SNP_20002266	10.3
SNP_20002269	11.3
LG4
PBA_LC_0667	0
PBA_LC_0695	0.9
SNP_20000283	7.4
SNP_20000645	15.5
SNP_20002982	24.7
SNP_20005163	28.6
SNP_20004640	33.3
SNP_20003416	37.4
SNP_20001164	38.3
SNP_20003936	41.6
SSR099	49.9
PBA_LC_0521	55.4
PBA_LC_0238	56.3
PBA_LC_0303	58.8
PBA_LC_0254	61.2
PBA_LC_0233	61.7
SNP_20004590	70.5
PBA_LC_0090	76.4
PBA_LC_0699	76.4
SNP_20002841	80
SNP_20004874	83.3
SNP_20002391	87.2
SNP_20004798	95
SNP_20002798	103.7
SNP_20001127	116.8
SNP_20004815	129.4
SNP_20005652	133.7
SNP_20005468	137.4
PBA_LC_0631	142.4
SNP_20004892	155.5
SNP_20001184	157.8
SNP_20004483	158.3
SNP_20004006	160.7
SNP_20000790	164.1
SNP_20004438	164.6
SNP_20004636	167.5
SNP_20005508	172.7
SNP_20002842	173.6
SNP_20004980	174.5
SNP_20002799	178.9
SNP_20004814	179.4
SNP_20004813	179.4
SNP_20005465	180.8
SNP_20000010	184.2
SNP_20000754	188.2
SNP_20000963	189.6
SNP_60000195	209.2
SNP_20002156	209.2
SNP_60000670	209.2
SNP_20001497	211.3
SNP_20001805	215.1
SNP_20004919	227
SNP_60000364	232.5
SNP_20002098	235.3
SNP_20002103	236.3
SNP_20001828	240.7
SNP_20001904	242.1
SNP_20002877	244
SNP_20001023	244.5
SNP_20003868	246
SNP_20001901	254
SSR033	270
SSR048	281
PBA_LC_0377	289.7
SNP_20002100	294
SNP_20004491	296.9
PBA_LC_0013	301.3
SNP_20001926	304.7
SNP_20001070	307
SNP_20001827	307.9
SNP_20001028	309.3
SNP_20001907	313.1
SNP_20003440	315.9
SNP_20004573	321.3
SNP_20004725	327.9
SNP_20000745	334.9
SNP_20000743	341.6
SNP_20001706	344.5
SNP_20001372	365.1
SNP_20001829	372.2
SNP_20001894	391.1
SNP_20005072	397.8
SNP_20004830	403.3
SNP_20003805	408.4
SNP_20003957	412.8
SNP_20003080	418.6
SNP_20005661	424.9
SNP_20001808	431.6
LG5
SNP_20005368	0
SNP_20000674	7.2
SNP_20000668	13.9
SNP_20000672	26.8
SNP_20005367	31.3
SNP_20002904	34
SNP_20002905	34.9
SNP_20001958	39.2
SNP_20004496	46.4
SNP_20002343	61.8
SNP_20001140	67.3
SNP_20001151	76.9
SNP_20000696	85.3
SNP_20003732	98.4
SNP_20004452	113.8
SNP_20004938	117.6
SNP_20000425	118.5
SNP_20004939	119.4
SNP_20000565	123.2
SNP_20002368	130.5
SNP_20005198	132.4
SNP_20004971	134.7
SNP_20002552	135.3
SNP_20003697	136.4
SNP_20000871	141.2
SNP_20002971	157.4
SNP_20004453	180.4
SNP_20004396	180.9
SNP_20003850	181.4
SNP_20005402	183.3
SNP_20003794	188.3
SNP_20000874	191.2
SNP_20000819	193.6
SNP_20000870	195.5
SNP_20005003	196.9
SNP_20005379	198.8
SNP_20002553	200.6
SSR156	220.5
SNP_20004906	252.4
SNP_20005599	253.3
SNP_20004904	267.1
SNP_20000912	278.3
SNP_20001472	282.2
SNP_20000663	288.5
SNP_20000662	300.2
SNP_20000911	310
LG6
SNP_20001830	0
SNP_20001370	4.9
SNP_20001765	7.4
SNP_20001754	10.4
SNP_20001054	24.3
SNP_20004154	38.8
LG7
SNP_20003360	0
SNP_20003498	7.6
SNP_20000827	7.6
SNP_20003502	8.5
SNP_20001312	9.9
SNP_20000892	11.8
SNP_20000825	16.3
SNP_20001309	36.2
SNP_20003282	38.1
SNP_20001049	39.9
SNP_20000822	40.4
SNP_20000826	40.9
SNP_20001052	40.9
SNP_20003499	41.8
SNP_20003501	42.3
SNP_20002288	53
SNP_20003037	58.4
SNP_20000956	62.2
SNP_20000958	62.7
PBA_LC_0216	73.8
SNP_20000957	91.1
SNP_20003060	102.4
SNP_20003114	111.1
SNP_20001200	113.5
PBA_LC_0341	117.1
SNP_20000439	124.4
SNP_20003112	124.4
SSR107	143.2
SSR184	151.5
SSR213	158.3
SNP_20003791	168.4
SNP_20003370	173.5
SNP_20001569	176.4
SNP_20000301	193.7
SNP_20000314	196.5
SNP_20003582	200
SNP_20000706	200.9
SNP_20002829	208.7
SNP_20002679	218.5
PBA_LC_0287	223.1
PBA_LC_0413	224.6
SNP_20003409	232.1
SNP_20004366	234.6
SNP_20002830	242.7
SNP_20002684	249
SNP_20000703	252.4
SNP_20000334	254.9
SNP_20000308	257.3
SNP_20000302	260.2
SNP_20000164	279.1
SNP_20000222	279.1
SNP_20002245	280
LG7.2
SNP_20003123	0
SNP_20002685	10.4
SNP_20002688	11.3
SNP_20000305	18.4
SNP_20005417	37.7
