# Supplementary material for: SNP-Based Linkage Mapping for Validation of QTLs for Resistance to Ascochyta Blight in Lentil
Source: Front Plant Sci. 2016 Nov 2;7:1604. doi: 10.3389/fpls.2016.01604 (PMC5091049; doi:10.3389/fpls.2016.01604)
Supplement: Supplementary Table 4 — BLASTN results of the markers. The data represents the BLASTN-based sequence analysis of DNA sequences underlying SNP markers assigned to three maps against M. truncatula genome (Mt4.0) and DNA sequences underlying SNP markers assigned on the Sharpe et al. (2013) map. [file Table4.xlsx]

## Sheet: Kaur et al contigs to Mt4.0v1
Supplementary Table 4: BLAST analysis result
Query	Subject	%_identity	alignment_length	mismatches	gap_openings	q_start	q_end	s_start	s_end	e_value	bit_score
contig00009	chr4	90.1	697	63	6	1	693	38356789	38357483	0	900
contig00036	chr7	94.76	210	11	0	421	630	43811389	43811598	7e-88	327
contig00058	chr2	84.57	175	23	4	69	241	14571632	14571804	6e-41	171
contig00072	chr3	90.34	352	30	4	849	1198	31460748	31461097	3e-127	459
contig00073	chr2	83.22	143	16	8	2	139	14571665	14571804	8e-27	124
contig00082	chr2	90.66	942	67	18	7	937	41955212	41954281	0	1232
contig00092	chr7	88.93	587	53	10	302	879	30357036	30356453	0	713
contig00095	chr4	87.33	292	24	13	69	357	3430751	3430470	2e-86	322
contig00107	chr8	86.55	877	99	18	108	972	7457446	7458315	0	948
contig00108	chr8	88.55	629	62	10	1	624	6361833	6362456	0	754
contig00119	chr7	92.08	303	20	3	57	358	48252344	48252045	8e-117	424
contig00124	chr3	92.55	161	12	0	135	295	40882074	40881914	3e-59	231
contig00130	chr7	88.4	543	52	8	331	864	34571070	34570530	0	643
contig00141	chr5	87.13	443	33	18	81	509	32408053	32408485	6e-134	481
contig00144	chr5	90.81	283	24	2	514	795	2602273	2601992	7e-103	377
contig00157	chr3	88.42	760	56	24	118	858	53626184	53626930	0	887
contig00164	chr2	85.79	190	25	2	252	440	11110098	11110286	2e-49	200
contig00176	chr6	81.52	552	82	20	236	777	20475999	20475458	1e-120	436
contig00187	chr3	88.57	420	30	15	6	416	53626564	53626974	3e-138	494
contig00188	chr3	90.34	683	60	6	55	734	38069502	38068823	0	891
contig00194	chr8	81.43	377	44	19	1	358	6350972	6350603	2e-75	285
contig00207	chr1	94.3	158	9	0	749	906	39205914	39206071	4e-62	243
contig00216	chr1	84.78	289	20	15	111	379	39636646	39636930	4e-70	268
contig00219	chr4	89.28	429	39	7	268	692	34662037	34662462	4e-149	531
contig00222	chr4	87.67	1152	109	30	526	1661	4231587	4230453	0	1310
contig00228	chr1	86.78	469	58	4	574	1040	5479775	5479309	1e-145	520
contig00229	chr5	84.07	791	80	26	131	903	783619	782857	0	721
contig00241	chr5	90.03	351	27	8	164	509	4618259	4618606	5e-124	448
contig00243	chr8	86.08	618	63	23	1	604	6449770	6449162	0	643
contig00247	chr8	89.5	238	21	4	109	344	36487165	36486930	5e-79	298
contig00253	chr1	93.01	286	19	1	514	799	33723882	33724166	2e-114	416
contig00255	chr7	88.07	654	42	26	18	652	33466131	33466767	0	743
contig00259	chr4	81	837	124	33	764	1587	38226916	38227730	2e-179	632
contig00272	chr4	92.11	190	11	4	48	235	25503369	25503182	2e-69	265
contig00274	chr3	89.49	352	33	4	146	495	39910708	39911057	3e-122	442
contig00281	chr5	85.89	815	90	21	321	1130	43259514	43258720	0	845
contig00286	chr6	86.24	436	33	16	665	1086	20672044	20672466	6e-124	448
contig00292	chr5	85	320	26	13	15	320	14768716	14768405	3e-81	305
contig00293	chr4	85.97	392	47	8	559	947	54820384	54820770	2e-113	412
contig00294	chr4	80.99	463	58	27	309	762	26256045	26256486	8e-92	340
contig00299	chr1	87.96	299	25	11	147	438	37147733	37147439	2e-92	342
contig00300	chr5	93.58	187	12	0	736	922	23309623	23309809	3e-73	279
contig00302	chr7	79.49	624	82	39	687	1293	46894028	46893434	6e-110	401
contig00311	chr4	82.87	397	39	16	39	409	54816250	54816643	1e-88	329
contig00317	chr1	82.61	552	51	28	853	1388	7400356	7400878	3e-123	446
contig00318	chr2	81.69	437	46	22	1413	1833	6439413	6438995	3e-89	333
contig00331	chr4	87.84	1357	133	29	71	1412	51022669	51024008	0	1563
contig00335	chr4	93.18	132	9	0	354	485	38516733	38516602	6e-48	195
contig00339	chr7	88.52	183	17	4	434	614	36632957	36632777	4e-55	219
contig00358	chr7	84.17	120	17	2	454	572	20902856	20902974	5e-24	115
contig00360	chr8	84.76	328	38	12	136	458	3482038	3481718	4e-85	318
contig00364	chr6	96.19	210	7	1	867	1075	1325772	1325981	4e-92	342
contig00365	chr4	88.8	384	36	6	570	948	54958457	54958076	6e-129	464
contig00366	chr7	83.96	374	42	15	961	1325	47472089	47471725	4e-92	342
contig00372	chr7	84.06	345	43	12	15	353	23828444	23828106	2e-86	322
contig00375	chr7	91.39	674	41	10	782	1445	32729358	32728692	0	907
contig00390	chr8	85.48	496	42	18	332	807	43056339	43056824	8e-137	490
contig00391	chr6	83.39	301	41	8	154	450	10797137	10797432	6e-71	270
contig00397	chr5	85.54	574	48	23	333	876	3735890	3736458	4e-160	568
contig00398	chr5	93.14	175	10	2	353	526	4760880	4761053	3e-66	255
contig00400	chr4	90.76	649	48	10	209	849	9262143	9262787	0	856
contig00408	chr4	83.57	493	48	24	777	1252	21794412	21794888	7e-119	431
contig00415	chr4	84.99	473	44	18	579	1038	1426252	1425794	4e-126	455
contig00417	chr4	87.09	457	50	9	151	602	26833013	26832561	2e-142	508
contig00420	chr4	82.23	782	86	30	71	810	48107565	48106795	2e-177	625
contig00423	chr1	90.72	291	27	0	200	490	40343708	40343418	4e-106	388
contig00425	chr7	87.55	466	40	15	500	953	29062977	29063436	9e-147	523
contig00430	chr1	83.01	359	37	18	231	573	41726810	41726460	7e-81	303
contig00445	chr3	91.06	526	34	11	918	1435	9142645	9143165	0	699
contig00447	chr4	84.54	537	40	25	8	512	33453020	33453545	2e-137	492
contig00452	chr1	92.18	307	24	0	265	571	39356558	39356252	3e-120	435
contig00454	chr5	79.97	799	84	50	3	755	41146691	41145923	1e-145	520
contig00456	chr4	87.5	216	23	4	330	543	55270657	55270444	2e-63	246
contig00465	chr7	92.79	222	16	0	575	796	45545272	45545051	4e-86	322
contig00466	chr5	89.57	163	11	5	293	451	36106019	36106179	3e-50	202
contig00481	chr6	82.04	334	33	20	11	325	7444329	7444654	1e-67	259
contig00490	chr1	85.06	830	86	33	822	1637	47928215	47927410	0	811
contig00498	chr1	85.09	409	38	18	420	816	6902605	6903002	2e-108	396
contig00500	chr3	86.99	346	35	9	797	1138	43904072	43903733	8e-104	381
contig00505	chr5	85.01	387	37	16	14	391	252491	252117	9e-102	374
contig00507	chr8	91.67	156	13	0	458	613	43208710	43208555	4e-54	217
contig00516	chr1	94.13	409	22	2	395	802	8127124	8127531	8e-176	621
contig00527	chr8	87.12	466	50	7	328	788	35961472	35961932	1e-145	520
contig00534	chr2	88.38	413	42	6	268	677	4834890	4835299	3e-137	492
contig00536	chr2	89.83	600	34	11	429	1003	13253612	13254209	0	745
contig00539	chr3	89.44	161	12	3	19	179	55042733	55042888	4e-49	198
contig00545	chr3	90.75	1027	77	16	765	1786	38078495	38079508	0	1354
contig00550	chr6	80.13	297	39	16	150	440	4236089	4236371	7e-51	204
contig00553	chr1	90.17	417	39	2	458	873	44367055	44367470	3e-152	542
contig00554	chr7	88.66	291	29	4	168	456	40008844	40009132	2e-95	351
contig00573	chr2	87.2	492	53	10	34	521	3085669	3085184	3e-155	551
contig00594	chr7	83.39	301	30	15	160	444	46441850	46441554	6e-68	261
contig00601	chr7	82.94	381	34	21	1402	1771	45776519	45776879	1e-83	315
contig00602	chr2	92.36	314	24	0	496	809	390419	390106	6e-124	448
contig00608	chr4	91.15	497	29	13	572	1060	4671866	4671377	0	660
contig00613	chr7	87.33	647	63	19	186	820	39984437	39985076	0	723
contig00614	chr7	79.84	496	51	38	251	722	41292125	41292595	1e-84	316
contig00619	chr7	84.81	428	43	21	355	771	23815799	23815383	6e-113	411
contig00620	chr7	89.99	1359	115	18	71	1425	45209010	45207669	0	1736
contig00625	chr7	77.18	447	57	36	47	481	31672059	31671646	3e-55	219
contig00633	chr3	91.35	185	14	2	462	645	43298122	43297939	5e-65	252
contig00640	chr7	87.54	859	99	8	210	1064	47436303	47437157	0	987
contig00644	chr7	90.59	808	65	11	1	802	39985434	39984632	0	1061
contig00649	chr7	90.2	796	62	11	128	919	17777783	17777000	0	1024
contig00653	chr4	84.31	510	56	22	2	497	27334876	27334377	8e-133	477
contig00661	chr7	88.45	580	60	7	13	587	17775947	17776524	0	693
contig00672	chr4	85.92	348	29	13	640	971	26273262	26272919	1e-95	353
contig00673	chr4	87.63	186	21	2	307	491	42352504	42352688	4e-54	215
contig00675	chr3	94.77	153	8	0	270	422	13805122	13805274	3e-61	239
contig00681	chr4	83.86	502	42	32	956	1445	22477355	22477829	4e-122	442
contig00683	chr5	84.26	648	67	26	29	654	5404173	5404807	9e-170	599
contig00684	chr4	83.54	413	40	23	15	407	17972926	17973330	9e-98	361
contig00687	chr3	83.4	958	122	33	323	1266	35735366	35736300	0	854
contig00694	chr7	88.7	345	35	4	431	773	36873461	36873803	4e-115	418
contig00700	chr8	84.58	389	47	11	414	794	35454136	35454519	8e-102	374
contig00702	chr4	85.05	194	18	7	1	185	36147915	36148106	8e-46	187
contig00706	chr4	89.07	1620	149	28	1	1606	54396929	54395324	0	1986
contig00707	chr8	86.55	357	27	17	361	707	37813056	37812711	7e-102	374
contig00725	chr5	87.19	406	39	12	151	548	41198235	41198635	2e-124	449
contig00732	chr4	87.65	899	72	21	96	991	5920915	5921777	0	1009
contig00733	chr7	92.18	435	27	6	750	1180	27861963	27861532	5e-172	608
contig00735	chr7	86.67	525	50	16	126	646	32718843	32718335	6e-159	564
contig00737	chr2	90.12	334	31	2	271	603	185277	185609	2e-119	433
contig00742	chr7	89.8	706	59	11	161	856	30419320	30420022	0	893
contig00751	chr4	88.38	551	55	9	68	613	28789841	28789295	0	654
contig00756	chr8	92.23	373	20	2	504	867	35017984	35018356	1e-145	520
contig00764	chr7	88.69	398	39	6	46	440	30434316	30433922	4e-134	481
contig00767	chr2	89.5	543	43	14	71	607	7138114	7138648	0	675
contig00779	chr3	82.96	446	47	15	108	531	51706906	51706468	1e-102	375
contig00782	chr3	82.46	171	24	6	621	788	45643343	45643510	6e-33	145
contig00786	chr8	81.98	344	30	18	70	388	3515993	3516329	2e-68	263
contig00790	chr3	90.17	1262	95	23	432	1673	55265647	55266899	0	1616
contig00799	chr4	89.25	335	33	1	292	623	51855521	51855187	2e-114	416
contig00804	chr3	83.46	405	41	19	942	1342	26674300	26674682	2e-95	353
contig00818	chr2	95.93	123	5	0	67	189	6475382	6475260	1e-49	200
contig00828	chr2	94.56	147	6	2	483	628	41872602	41872457	3e-57	226
contig00835	chr3	80.05	436	44	24	544	945	25641011	25640585	2e-74	283
contig00840	chr8	92.06	403	24	7	227	625	42828679	42828281	6e-158	560
contig00844	chr4	89.63	270	24	4	189	456	32759302	32759569	9e-92	340
contig00850	chr2	91.27	332	24	5	1043	1370	36879959	36880289	9e-124	448
contig00853	chr8	88.32	137	14	2	187	322	24840995	24840860	2e-38	163
contig00855	chr3	89.78	695	56	15	43	733	1675624	1674941	0	876
contig00870	chr2	88.74	746	55	18	4	732	1554348	1553615	0	885
contig00877	chr5	85.38	212	19	11	155	358	17846718	17846511	2e-52	209
contig00881	chr3	90.62	192	12	5	205	393	32450969	32450781	1e-64	250
contig00884	chr3	88.01	267	24	8	235	497	5181832	5181570	4e-82	309
contig00903	chr3	88.24	425	34	11	149	569	9801693	9802105	4e-138	494
contig00904	chr2	88.02	501	47	12	649	1145	37434943	37435434	7e-164	580
contig00908	chr2	88.79	214	22	2	71	282	12970377	12970590	6e-68	261
contig00915	chr5	86.31	577	43	25	107	652	39709949	39709378	2e-168	595
contig00916	chr1	93.18	132	7	2	337	467	33548424	33548294	2e-47	193
contig00918	chr8	94.81	154	8	0	1345	1498	40927028	40927181	2e-61	241
contig00922	chr7	93.98	498	26	4	331	826	30443999	30444494	0	750
contig00935	chr3	95.65	115	5	0	439	553	50491941	50491827	5e-45	185
contig00945	scaffold0288	96.36	275	10	0	2132	2406	12111	12385	4e-125	453
contig00946	chr4	83.18	422	51	16	438	852	36822271	36821863	4e-100	368
contig00957	chr3	95.21	167	8	0	664	830	50945181	50945015	1e-68	265
contig00964	chr3	91.75	291	24	0	169	459	55342329	55342039	4e-111	405
contig00969	chr8	89.15	378	33	8	631	1004	12002983	12002610	6e-129	464
contig00973	chr8	87.75	645	76	3	7	649	7283211	7282568	0	750
contig00980	chr3	88.02	576	41	18	239	791	42048488	42049058	0	656
contig01003	chr7	87.02	393	38	12	612	995	40654352	40654740	7e-119	431
contig01009	chr3	85.31	422	46	13	241	658	49606917	49606508	4e-116	422
contig01014	chr4	94.59	185	10	0	224	408	37116636	37116820	1e-75	287
contig01026	chr1	92.35	170	12	1	623	791	52547123	52547292	1e-61	241
contig01036	chr8	83.62	934	106	34	349	1269	8110772	8111671	0	833
contig01038	chr3	92.72	371	21	6	613	980	16791745	16792112	8e-149	531
contig01040	chr4	86.84	699	57	26	38	713	32674485	32675171	0	749
contig01041	chr7	91.89	1171	91	4	365	1533	39986238	39985070	0	1633
contig01048	chr5	86.8	1856	205	40	342	2177	42166658	42164823	0	2034
contig01049	chr7	92.93	99	6	1	294	392	19214782	19214879	1e-32	143
contig01055	chr3	87.79	475	50	6	27	499	42480296	42479828	2e-154	549
contig01061	chr5	83.54	474	43	21	524	971	2579630	2580094	7e-113	411
contig01084	chr5	90.84	535	45	4	431	963	40486882	40487414	0	713
contig01090	chr2	90.83	360	31	2	420	778	2645565	2645923	5e-134	481
contig01091	chr1	94.34	265	15	0	345	609	4452583	4452847	1e-111	407
contig01092	chr2	87.06	510	59	5	242	748	187826	188331	1e-160	569
contig01095	chr4	81.94	227	19	18	252	470	7477453	7477665	2e-41	172
contig01108	chr5	89.45	711	53	16	202	899	38317560	38316859	0	878
contig01114	chr2	89.45	218	16	7	544	755	44598153	44597937	4e-70	268
contig01117	chr5	88.19	271	26	6	930	1197	848742	849009	5e-85	318
contig01123	chr4	86.85	593	59	15	1	585	41825052	41825633	0	645
contig01125	chr4	92.82	571	41	0	1750	2320	51652534	51653104	0	828
contig01130	chr4	78.04	460	44	41	2	437	50343147	50342721	6e-61	237
contig01142	chr8	89.91	585	42	16	376	950	36922233	36921656	0	737
contig01149	chr2	92.22	90	5	2	402	490	31681383	31681471	4e-27	126
contig01160	chr1	86.63	187	23	2	760	945	39999900	39999715	4e-51	206
contig01165	chr4	86.74	950	117	8	21	966	48019654	48020598	0	1048
contig01166	chr7	87.21	469	60	0	721	1189	46478863	46479331	5e-150	534
contig01168	chr8	88.11	597	62	9	7	598	1927052	1927644	0	701
contig01184	chr1	89.35	263	26	2	458	719	37416121	37415860	3e-88	329
contig01185	chr3	84.03	645	73	21	98	737	49370995	49370376	6e-168	593
contig01187	chr3	94.44	126	7	0	648	773	31443541	31443416	8e-48	195
contig01191	chr1	83.96	455	14	38	776	1208	33900734	33900317	7e-104	381
contig01195	chr1	85.87	460	37	19	1674	2111	49152316	49151863	1e-128	464
contig01196	chr1	92.95	241	15	2	356	595	33345426	33345665	3e-94	350
contig01202	chr7	89.38	226	18	5	757	979	42970684	42970906	3e-73	279
contig01210	chr6	86.08	704	91	7	22	722	25106319	25107018	0	750
contig01219	chr2	88.34	549	35	22	1370	1897	42736976	42736436	3e-179	632
contig01235	chr1	89.21	315	32	2	166	479	6041131	6040818	3e-107	392
contig01240	chr3	90.65	1102	99	4	616	1715	44943026	44944125	0	1461
contig01246	chr7	90.12	1528	112	27	180	1679	37021142	37019626	0	1949
contig01250	chr4	90.9	736	56	10	65	794	55316456	55315726	0	977
contig01267	chr2	92.27	194	14	1	188	380	5902898	5903091	4e-72	274
contig01270	chr5	94.55	110	6	0	277	386	42470565	42470674	1e-40	171
contig01273	chr1	87.79	647	67	11	836	1475	34812722	34813363	0	747
contig01294	chr4	90.36	249	19	5	3	249	53871681	53871926	2e-86	322
contig01300	chr8	86.26	1135	128	22	9	1123	11327263	11328389	0	1206
contig01336	chr4	87.41	421	36	12	117	531	40875497	40875906	5e-130	468
contig01340	chr4	84.62	611	45	34	61	647	20234908	20235493	4e-158	562
contig01341	chr1	82.99	388	41	20	348	716	52333839	52333458	8e-88	327
contig01349	chr3	84.56	693	78	20	72	751	31856830	31856154	0	660
contig01357	chr7	86.96	460	51	7	532	988	6481840	6482293	3e-142	508
contig01359	chr2	84.35	575	60	23	278	831	3618476	3619041	1e-150	536
contig01373	chr2	94.81	616	32	0	548	1163	1262471	1261856	0	961
contig01376	chr5	85.87	538	56	17	65	595	37109724	37110248	5e-156	555
contig01377	chr4	88.22	416	30	13	644	1041	32610692	32610278	2e-133	479
contig01382	chr4	90.12	425	30	12	1351	1769	54530742	54531160	5e-152	542
contig01384	chr8	90.14	284	26	2	387	669	41341501	41341783	3e-100	368
contig01390	chr2	94.02	251	10	5	695	942	37845777	37846025	2e-102	375
contig01422	chr8	90.51	316	27	3	151	464	6457244	6456930	5e-114	414
contig01427	chr6	90.81	381	24	10	331	707	24059236	24059609	1e-139	499
contig01428	chr5	87.96	1063	81	28	1414	2461	7396408	7395378	0	1210
contig01441	chr7	87.76	425	37	14	21	437	31843046	31842629	2e-134	483
contig01462	chr5	86.33	395	39	12	677	1058	38102649	38102257	2e-114	416
contig01464	chr3	86.58	313	33	8	197	502	21658041	21658351	1e-90	337
contig01468	chr5	86.86	449	38	20	153	588	7109002	7109442	9e-135	483
contig01469	chr4	87.5	192	22	2	335	525	10761636	10761446	1e-55	220
contig01477	chr6	83.26	454	33	27	480	904	1012635	1012196	7e-103	377
contig01481	chr1	94.55	220	12	0	729	948	4580962	4581181	1e-91	340
contig01496	chr8	82.99	435	41	19	107	516	11982524	11982950	2e-98	363
contig01500	chr5	92.17	971	60	13	1	965	34586538	34585578	0	1358
contig01506	chr8	90.14	568	41	14	43	600	35668536	35669098	0	725
contig01512	chr3	93.45	351	21	2	986	1335	39088966	39089315	2e-145	520
contig01521	chr1	87.4	246	31	0	250	495	46503907	46503662	2e-74	283
contig01530	chr2	94.17	120	5	2	420	538	2508064	2508182	5e-44	182
contig01532	chr5	80.27	441	48	29	629	1034	38469075	38469511	2e-78	296
contig01537	chr7	87.56	418	26	19	782	1185	47392652	47392247	8e-128	460
contig01543	chr1	86.55	275	37	0	24	298	7574792	7575066	1e-80	303
contig01562	chr8	90	230	21	2	198	426	36262393	36262621	2e-78	296
contig01565	chr4	83.89	298	31	12	348	632	45933917	45933624	3e-70	268
contig01579	chr7	81.41	511	68	23	1481	1978	2981354	2980858	5e-107	392
contig01583	chr3	90	400	33	7	740	1134	37629767	37630164	8e-143	510
contig01584	chr5	90.97	288	24	2	1529	1815	7419963	7420249	3e-105	387
contig01587	chr7	92.17	166	12	1	463	627	43993590	43993425	2e-59	233
contig01599	chr8	94.07	371	21	1	648	1017	35726556	35726186	3e-158	562
contig01604	chr5	92.91	395	27	1	345	739	3735890	3736283	7e-162	573
contig01615	chr8	89.23	130	14	0	108	237	40071434	40071305	1e-38	163
contig01625	chr6	88.48	243	25	2	17	256	24782830	24782588	1e-76	291
contig01631	chr4	84.36	358	44	11	384	733	27428638	27428285	7e-92	340
contig01637	chr5	95.1	143	5	2	209	350	39154533	39154392	1e-56	224
contig01642	chr3	92.74	634	43	1	808	1438	48670996	48670363	0	913
contig01648	chr2	88.04	853	80	19	1078	1922	5740074	5739236	0	990
contig01660	chr4	89.53	898	74	16	22	910	47013403	47014289	0	1120
contig01679	chr4	84.39	1871	214	57	270	2080	55233210	55235062	0	1766
contig01685	chr1	92.41	158	10	2	319	475	5522983	5522827	1e-56	224
contig01746	chr7	84.65	710	101	8	72	777	49110288	49109583	0	701
contig01754	chr3	88.82	322	30	6	217	535	5352048	5351730	8e-107	390
contig01761	chr1	85.5	545	72	6	114	653	13952352	13951810	1e-158	562
contig01767	chr7	87.86	519	49	10	631	1142	47352543	47353054	1e-168	597
contig01791	chr5	92.94	170	12	0	316	485	42085843	42086012	3e-64	248
contig01797	chr6	90.33	362	34	1	4	364	3205034	3205395	4e-132	473
contig01803	chr1	93.21	427	25	4	19	443	32066111	32065687	3e-177	625
contig01805	chr3	82.56	671	95	18	270	923	39536044	39536709	3e-161	571
contig01809	chr6	90.48	378	36	0	302	679	32408749	32408372	2e-139	499
contig01810	chr3	85.43	494	56	14	87	570	1675720	1675233	8e-140	499
contig01823	chr2	95.78	166	7	0	630	795	28041905	28041740	7e-70	268
contig01861	chr8	84.57	525	68	11	681	1200	42925974	42926490	4e-142	508
contig01870	chr4	81.41	651	73	32	264	907	44012164	44011555	3e-136	488
contig01875	chr1	86.77	514	56	12	127	634	40297271	40297778	3e-158	562
contig01881	chr3	87	477	44	13	422	887	42499519	42499988	3e-146	521
contig01907	chr3	93.21	162	9	2	1039	1199	50574521	50574681	2e-60	237
contig01914	chr4	93.52	247	16	0	449	695	25486339	25486093	3e-100	368
contig01928	chr6	88.73	213	17	6	229	436	20476142	20475932	5e-66	254
contig01929	chr5	86.36	924	105	18	132	1046	10068086	10067175	0	989
contig01931	chr2	81.42	323	41	14	104	410	13116997	13116678	9e-64	246
contig01935	chr4	84.11	1529	183	45	294	1786	4410620	4409116	0	1423
contig01957	chr4	93.42	76	5	0	248	323	29106550	29106475	2e-23	113
contig01962	chr7	86.58	812	90	18	92	893	17822403	17821601	0	878
contig01965	chr5	84.05	420	40	17	41	451	4091433	4091834	2e-103	379
contig01984	chr5	84.21	627	60	27	18	635	3472998	3473594	7e-162	573
contig01988	chr5	87.83	304	24	11	17	318	43035821	43035529	6e-93	344
contig02024	chr7	83.18	333	22	17	112	415	30772866	30773193	4e-72	274
contig02030	chr6	93.45	168	9	2	215	381	13702840	13703006	5e-64	248
contig02034	chr1	94.23	1472	78	7	57	1524	15784056	15782588	0	2241
contig02038	chr7	92.13	216	15	2	770	984	28659442	28659656	1e-80	303
contig02045	chr2	83.08	260	31	12	678	932	21739857	21740108	1e-56	224
contig02053	chr2	93.91	312	19	0	1	312	27698268	27697957	3e-131	472
contig02059	chr4	92.16	102	8	0	433	534	29110604	29110503	1e-32	145
contig02061	chr3	87.47	407	36	11	935	1331	42365492	42365091	5e-126	455
contig02087	chr2	85.68	419	40	13	1411	1815	15130921	15130509	2e-116	424
contig02103	chr1	83.78	1621	178	53	46	1611	3292976	3294566	0	1458
contig02104	chr4	88.93	750	75	8	399	1144	11838663	11837918	0	918
contig02116	chr8	90.91	352	31	1	987	1337	38720899	38721250	7e-131	472
contig02120	chr1	84.77	742	101	12	73	808	37038134	37038869	0	734
contig02143	chr2	84.44	842	64	40	265	1081	34953372	34954171	0	767
contig02157	chr2	90.11	1234	101	15	350	1569	4550345	4549119	0	1583
contig02171	chr7	85.85	424	39	19	334	747	29506391	29506803	4e-119	431
contig02206	chr4	96.34	246	9	0	562	807	44944920	44945165	4e-111	405
contig02237	chr3	93.51	231	15	0	525	755	31451419	31451189	1e-92	344
contig02253	chr8	85.14	444	33	23	299	729	42823216	42823639	8e-117	424
contig02255	chr8	85.97	1062	111	30	123	1160	39194437	39195484	0	1101
contig02272	chr4	81.89	1579	185	67	18	1551	36843741	36845263	0	1238
contig02284	chr8	87.69	471	50	7	76	542	35457867	35458333	2e-152	542
contig02299	chr6	83.05	478	50	18	321	777	33735168	33734701	3e-111	405
contig02300	chr2	89.5	343	30	6	447	786	1713248	1712909	3e-118	429
contig02308	chr4	89.38	320	23	8	360	669	38498088	38497770	3e-107	392
contig02309	chr3	78.08	657	59	42	5	635	38589781	38590378	1e-90	337
contig02310	chr4	80.05	1569	195	95	1	1519	33344928	33346428	0	1055
contig02322	chr4	90.87	1063	70	22	723	1767	32419627	32418574	0	1400
contig02323	chr5	88.49	139	9	5	276	412	41115118	41114985	5e-38	161
contig02331	chr3	87.98	391	39	8	24	412	39816680	39816296	2e-126	455
contig02339	chr4	83.27	275	19	20	429	685	29717582	29717317	1e-57	228
contig02363	chr1	84.31	478	61	10	230	697	8447165	8446692	3e-126	455
contig02367	chr3	93.22	59	3	1	540	598	43784312	43784255	3e-15	86.1
contig02369	chr2	89.93	576	54	4	1222	1795	42960483	42959910	0	739
contig02371	chr7	90.25	236	23	0	396	631	34098141	34097906	3e-82	309
contig02391	chr5	80.84	689	73	38	114	757	38645401	38644727	1e-135	486
contig02424	chr5	88.21	246	18	8	1	237	7942006	7942249	2e-74	283
contig02436	chr3	89.44	1165	98	23	4	1151	34460114	34458958	0	1447
contig02446	chr5	94.93	217	9	2	288	503	10362727	10362942	3e-91	339
contig02457	chr4	89.51	324	33	1	983	1305	32505969	32506292	4e-112	409
contig02458	chr1	88.42	760	63	21	14	764	7130234	7130977	0	893
contig02462	chr5	96.65	269	9	0	679	947	862477	862209	7e-124	448
contig02480	chr7	82.63	380	32	18	92	444	33198483	33198855	2e-81	305
contig02490	chr5	87.83	115	8	6	78	189	23136174	23136063	2e-28	130
contig02496	chr2	89.66	261	19	6	167	423	3489890	3489634	3e-87	326
contig02510	chr4	87.55	458	46	10	225	678	33448444	33448894	8e-146	520
contig02578	chr7	89.77	430	32	9	7	431	30752510	30752088	6e-152	540
contig02593	chr7	81.19	707	92	36	170	864	44259716	44259039	5e-149	531
contig02657	chr6	88.73	213	20	4	333	543	34198722	34198512	9e-67	257
contig02667	chr2	90.25	769	48	21	31	789	10566924	10566173	0	979
contig02735	chr4	93.71	175	9	2	273	446	11303697	11303870	8e-68	261
contig02739	chr4	85.3	1463	129	52	16	1428	54410399	54408973	0	1432
contig02753	chr1	79.27	603	82	29	171	739	52386815	52386222	4e-104	381
contig02767	chr5	90.25	759	67	5	428	1184	37969132	37969885	0	985
contig02882	chr2	91.76	170	14	0	82	251	2416822	2416991	1e-60	237
contig02958	chr3	88.15	135	14	2	702	835	28779009	28778876	2e-37	159
contig03028	chr5	96.37	248	9	0	176	423	2204516	2204763	3e-112	409
contig03054	chr5	84.93	219	13	12	832	1047	14200534	14200333	1e-50	204
contig03091	chr3	88.89	126	14	0	307	432	36613680	36613555	3e-36	156
contig03119	chr4	81.13	673	56	54	31	669	44830001	44829366	6e-132	473
contig03199	chr4	91.22	1298	93	20	300	1586	35506236	35504949	0	1746
contig03279	chr4	90.97	155	14	0	356	510	32471204	32471358	1e-52	209
contig03364	chr7	91.01	278	19	5	134	407	40198232	40197957	8e-101	370
contig03466	chr6	88.37	215	23	1	821	1033	34589085	34588871	1e-66	257
contig03533	chr1	84.71	327	38	9	309	626	8446692	8447015	1e-84	316
contig03707	chr4	92.43	304	23	0	617	920	36778484	36778181	6e-120	435
contig03723	chr7	83.15	463	33	25	498	945	42972470	42972038	6e-104	381
contig03788	chr5	86.9	588	54	16	72	655	41866457	41867025	0	638
contig03821	chr8	85.34	341	34	11	104	439	8428504	8428175	1e-91	339
contig04185	chr8	88.69	504	45	8	178	676	7112203	7112699	2e-171	604
contig04820	chr2	87.13	956	102	16	15	955	5364144	5365093	0	1064

## Sheet: CDC contigs to Kaur et al conti
Supplementary Table 4: BLAST analysis result
Query	Subject	%_identity	alignment_length	mismatches	gap_openings	q_start	q_end	s_start	s_end	e_value	bit_score
LcC00448p1106	contig00222	99.16	119	1	0	3	121	1548	1666	4e-57	217
LcC15033p318	contig00228	96.88	96	2	1	1	96	99	5	2e-40	161
LcC00632p381	contig00516	98.35	121	2	0	1	121	1809	1689	2e-56	215
LcC04174p219	contig00253	99.17	121	1	0	1	121	786	906	3e-58	220
LcC04778p1251	contig10813	99.17	121	1	0	1	121	175	295	3e-58	220
LcC18285p451	contig01767	99.17	121	1	0	1	121	525	405	3e-58	220
LcC01126p155	contig00108	96.69	121	4	0	1	121	2407	2287	3e-53	204
LcC02011p104	contig00001	100	60	0	0	1	60	1215	1274	2e-25	111
LcC07881p299	contig10813	97.54	122	2	1	1	121	347	226	2e-55	211
LcC18169p519	contig00001	96.49	57	2	0	65	121	2700	2644	2e-21	99
LcC07784p567	contig00255	99.17	121	1	0	1	121	2400	2280	3e-58	220
LcC01778p299	contig00415	98.35	121	1	1	1	121	117	236	6e-56	213
LcC00065p95	contig02753	86.76	136	3	3	1	121	605	470	3e-34	141
LcC18337p398	contig01092	96.69	121	3	1	1	121	547	428	3e-53	204
LcC01207p821	contig00602	99.17	121	1	0	1	121	813	933	3e-58	220
LcC04259p425	contig02272	99.17	121	1	0	1	121	1065	1185	3e-58	220
LcC03047p221	contig02882	97.52	121	3	0	1	121	401	521	2e-55	211
LcC02672p663	contig04820	99.17	121	1	0	1	121	463	343	3e-58	220
LcC01584p612	contig01562	97.52	121	3	0	1	121	649	769	2e-55	211
LcC17657p428	contig00818	98.35	121	2	0	1	121	397	277	4e-57	217
LcC05971p430	contig00767	99.17	121	1	0	1	121	607	487	3e-58	220
LcC18132p1029	contig01583	97.54	122	1	2	1	121	333	213	8e-55	209
LcC18236p182	contig00054	98.35	121	2	0	1	121	627	507	2e-56	215
LcC00556p1386	contig00259	96.72	122	3	1	1	121	283	162	3e-54	207
LcC00564p224	contig00908	98.36	122	1	1	1	121	484	605	2e-56	215
LcC15075p490	contig00613	99.17	121	1	0	1	121	630	510	3e-58	220
LcC05794p129	contig00973	99.17	121	1	0	1	121	216	96	3e-58	220
LcC13439p189	contig02045	99.17	121	1	0	1	121	259	379	3e-58	220
LcC01012p1388	contig02053	99.17	121	1	0	1	121	734	854	3e-58	220
LcC12607p203	contig01149	99.17	121	1	0	1	121	1191	1071	3e-58	220
LcC02657p522	contig01679	99.17	121	1	0	1	121	1048	1168	3e-58	220
LcC21592p727	contig00082	94.25	87	2	3	1	86	653	737	5e-32	134
LcC05685p436	contig12155	99.14	116	1	0	1	116	374	259	2e-55	211
LcC06447p113	contig01114	99.17	121	1	0	1	121	692	572	3e-58	220
LcC01695p375	contig00855	97.52	121	3	0	1	121	243	363	6e-56	213
LcC21010p281	contig00804	98.35	121	2	0	1	121	1031	1151	2e-56	215
LcC00012p469	contig01084	99.17	121	1	0	1	121	357	237	3e-58	220
LcC17103p200	contig01464	99.17	121	1	0	1	121	332	212	3e-58	220
LcC04559p439	contig02958	95.69	116	2	3	6	121	475	363	1e-47	185
LcC00956p662	contig00545	99.17	121	1	0	1	121	1258	1378	3e-58	220
LcC06739p564	contig00794	99.15	118	1	0	1	118	158	41	2e-56	215
LcC25245p276	contig02331	99.17	121	1	0	1	121	346	226	3e-58	220
LcC05870p355	contig00274	99.17	121	1	0	1	121	417	537	3e-58	220
LcC00599p845	contig01055	97.54	122	2	1	1	121	1182	1303	2e-55	211
LcC01605p274	contig01615	99.17	121	1	0	1	121	244	364	3e-58	220
LcC00137p79	contig00782	98.33	120	1	1	2	121	794	676	2e-55	211
LcC02159p292	contig01642	99.17	121	1	0	1	121	599	479	3e-58	220
LcC02123p859	contig01009	96.64	119	3	1	1	119	268	151	5e-52	200
LcC00104p269	contig01907	99.17	121	1	0	1	121	397	277	3e-58	220
LcC19715p404	contig00187	96.69	121	4	0	1	121	176	296	8e-55	209
LcC01482p297	contig00964	99.17	121	1	0	1	121	249	369	3e-58	220
LcC01284p881	contig00608	99.17	121	1	0	1	121	804	924	3e-58	220
LcC06656p130	contig00360	92.74	124	5	3	1	121	79	201	2e-45	178
LcC22429p785	contig00400	96.72	122	1	3	1	121	751	870	1e-52	202
LcC01679p104	contig01469	97.52	121	3	0	1	121	881	761	6e-56	213
LcC01972p441	contig03543	96.75	123	1	3	1	121	348	227	3e-53	204
LcC12523p306	contig00294	99.17	121	1	0	1	121	633	753	3e-58	220
LcC06185p360	contig00945	97.54	122	2	1	1	121	376	255	2e-55	211
LcC19344p236	contig02617	96.69	121	4	0	1	121	189	309	3e-54	207
LcC00973p834	contig00735	97.52	121	3	0	1	121	324	204	6e-56	213
LcC00339p427	contig01123	99.17	121	1	0	1	121	544	664	3e-58	220
LcC05104p333	contig01870	99.17	121	1	0	1	121	394	274	3e-58	220
LcC20366p221	contig02206	99.17	121	1	0	1	121	962	842	3e-58	220
LcC24233p311	contig01565	98.31	118	2	0	4	121	499	382	2e-55	211
LcC20265p1102	contig01165	100	51	0	0	3	53	1225	1275	2e-20	95.3
LcC00745p1008	contig01294	99.17	121	1	0	1	121	323	203	3e-58	220
LcC17177p390	contig02739	97.52	121	3	0	1	121	448	328	8e-55	209
LcC00202p479	contig00293	99.17	121	1	0	1	121	544	424	3e-58	220
LcC23126p356	contig00456	99.17	121	1	0	1	121	878	998	3e-58	220
LcC02292p232	contig01250	99.17	121	1	0	1	121	457	337	3e-58	220
LcC07591p326	contig00505	95.87	121	3	2	1	121	278	160	5e-52	200
LcC17898p235	contig01117	99.17	121	1	0	1	121	326	206	3e-58	220
LcC16457p169	contig02462	99.17	121	1	0	1	121	214	94	3e-58	220
LcC17908p518	contig01984	98.35	121	2	0	1	121	454	574	4e-57	217
LcC14839p216	contig00498	99.17	120	1	0	2	121	131	250	1e-57	219
LcC25737p350	contig00348	97.52	121	3	0	1	121	698	578	8e-55	209
LcC00132p295	contig00874	97.52	121	3	0	1	121	246	366	6e-56	213
LcC09213p667	contig03466	98.44	64	1	0	58	121	364	427	2e-26	115
LcC17271p800	contig00840	99.17	121	1	0	1	121	760	880	3e-58	220
LcC02353p188	contig00568	99.17	121	1	0	1	121	315	435	3e-58	220
LcC04161p251	contig01462	97.52	121	2	1	1	121	491	610	8e-55	209
LcC07268p396	contig01791	99.15	118	1	0	4	121	241	358	2e-56	215
LcC01222p311	contig02101	97.52	121	3	0	1	121	379	499	6e-56	213
LcC13598p170	contig00364	99.17	121	1	0	1	121	100	220	3e-58	220
LcC01132p239	contig00738	99.17	121	1	0	1	121	800	680	3e-58	220
LcC01183p864	contig01861	97.52	121	3	0	1	121	588	468	2e-55	211
LcC06108p478	contig00649	97.78	90	2	0	1	90	90	1	8e-40	159
LcC03046p1310	contig02119	99.17	121	1	0	1	121	598	478	3e-58	220
LcC11116p89	contig00922	99.17	121	1	0	1	121	34	154	3e-58	220
LcC21552p112	contig01441	98.31	118	1	1	1	118	1072	956	3e-54	207
LcC27056p169	contig00348	93.55	62	1	2	1	59	420	481	1e-18	89.8
LcC10696p365	contig01665	96.64	119	4	0	1	119	119	1	1e-53	206
LcC12129p479	contig02371	96.69	121	3	1	1	121	600	719	1e-53	206
LcC00675p378	contig00554	96.69	121	3	1	1	121	250	131	1e-52	202
LcC03048p251	contig02119	99.17	121	1	0	1	121	371	251	3e-58	220
LcC02686p439	contig00614	97.52	121	1	2	1	121	378	496	3e-54	207
LcC21461p222	contig12155	99.17	121	1	0	1	121	96	216	3e-58	220
LcC07163p838	contig00302	97.52	121	3	0	1	121	1153	1273	8e-55	209
LcC28524p205	contig00640	99.17	121	1	0	1	121	830	710	3e-58	220
LcC14515p225	contig00786	99.17	121	1	0	1	121	259	139	3e-58	220
LcC17848p320	contig00108	95.76	118	1	4	1	118	214	101	1e-48	189
LcC14401p336	contig00107	98.35	121	2	0	1	121	2041	1921	4e-57	217
LcC00544p173	contig00534	99.17	121	1	0	1	121	267	387	3e-58	220
LcC24784p157	contig01599	99.17	121	1	0	1	121	684	564	3e-58	220
LcC00606p363	contig00247	97.54	122	1	2	1	121	789	669	8e-55	209
LcC01364p643	contig03543	98.36	122	1	1	1	121	348	227	2e-56	215
LcC28142p190	contig03236	97.52	121	3	0	1	121	837	717	8e-55	209
LcC01906p80	contig00002	98	50	1	0	1	50	2268	2219	1e-18	89.8
LcC15299p158	contig01877	97.52	121	3	0	1	121	188	68	6e-56	213
LcC03990p413	contig01567	99.17	121	1	0	1	121	369	489	3e-58	220
LcC00366p271	contig01567	99.17	121	1	0	1	121	369	489	3e-58	220
LcC24014p297	contig00002	98.53	68	1	0	1	68	385	452	1e-28	122
LcC10866p282	contig01877	98.35	121	2	0	1	121	338	218	4e-57	217
LcC06688p111	contig03236	95.69	116	5	0	3	118	1023	1138	8e-50	193
LcC13880p412	contig01547	99.17	121	1	0	1	121	1342	1222	3e-58	220
LcC14830p393	contig01665	99.17	121	1	0	1	121	285	165	3e-58	220
LcC04354p172	contig01547	99.17	121	1	0	1	121	895	1015	3e-58	220

## Sheet: Kaur et al contig to CDC contig
Supplementary Table 4: BLAST analysis result
Query	Subject	%_identity	alignment_length	mismatches	gap_openings	q_start	q_end	s_start	s_end	e_value	bit_score
contig00054	LcC18236p182	98.35	121	2	0	507	627	121	1	2e-57	215
contig00082	LcC21592p727	94.25	87	2	3	653	737	1	86	7e-33	134
contig00107	LcC14401p336	98.35	121	2	0	1921	2041	121	1	2e-57	217
contig00108	LcC01126p155	96.69	121	4	0	2287	2407	121	1	1e-53	204
contig00157	LcC19715p404	96.69	121	4	0	659	779	1	121	9e-56	209
contig00187	LcC19715p404	96.69	121	4	0	176	296	1	121	4e-56	209
contig00222	LcC00448p1106	99.16	119	1	0	1548	1666	3	121	1e-57	217
contig00228	LcC15033p318	96.88	96	2	1	5	99	96	1	4e-41	161
contig00243	LcC13934p408	91.74	121	10	0	41	161	1	121	3e-44	171
contig00247	LcC00606p363	97.54	122	1	2	669	789	121	1	1e-55	209
contig00253	LcC04174p219	99.17	121	1	0	786	906	1	121	7e-59	220
contig00255	LcC07784p567	99.17	121	1	0	2280	2400	121	1	1e-58	220
contig00259	LcC00556p1386	96.72	122	3	1	162	283	121	1	6e-55	207
contig00274	LcC05870p355	99.17	121	1	0	417	537	1	121	6e-59	220
contig00293	LcC00202p479	99.17	121	1	0	424	544	121	1	5e-59	220
contig00294	LcC12523p306	99.17	121	1	0	633	753	1	121	4e-59	220
contig00302	LcC07163p838	97.52	121	3	0	1153	1273	1	121	2e-55	209
contig00311	LcC00202p479	87.61	113	8	2	286	392	115	3	6e-31	126
contig00358	LcC00855p176	94.79	96	5	0	283	378	121	26	9e-41	159
contig00360	LcC06656p130	92.74	124	5	3	79	201	1	121	3e-46	178
contig00364	LcC13598p170	99.17	121	1	0	100	220	1	121	7e-59	220
contig00400	LcC22429p785	96.72	122	1	3	751	870	1	121	2e-53	202
contig00415	LcC01778p299	98.35	121	1	1	117	236	1	121	9e-57	213
contig00456	LcC23126p356	99.17	121	1	0	878	998	1	121	6e-59	220
contig00498	LcC14839p216	99.17	120	1	0	131	250	2	121	2e-58	219
contig00505	LcC07591p326	95.87	121	3	2	160	278	121	1	6e-53	200
contig00516	LcC00632p381	98.35	121	2	0	1689	1809	121	1	6e-57	215
contig00534	LcC00544p173	99.17	121	1	0	267	387	1	121	6e-59	220
contig00545	LcC00956p662	99.17	121	1	0	1258	1378	1	121	9e-59	220
contig00554	LcC00675p378	96.69	121	3	1	131	250	121	1	1e-53	202
contig00568	LcC02353p188	99.17	121	1	0	315	435	1	121	1e-58	220
contig00602	LcC01207p821	99.17	121	1	0	813	933	1	121	5e-59	220
contig00608	LcC01284p881	99.17	121	1	0	804	924	1	121	6e-59	220
contig00613	LcC15075p490	99.17	121	1	0	510	630	121	1	4e-59	220
contig00614	LcC02686p439	97.52	121	1	2	378	496	1	121	3e-55	207
contig00640	LcC28524p205	99.17	121	1	0	710	830	121	1	5e-59	220
contig00644	LcC15075p490	96.67	120	4	0	549	668	1	120	1e-53	202
contig00649	LcC06108p478	97.78	90	2	0	1	90	90	1	2e-40	159
contig00700	LcC08037p136	97.52	121	3	0	733	853	121	1	7e-57	213
contig00735	LcC00973p834	97.52	121	3	0	204	324	121	1	9e-57	213
contig00738	LcC01132p239	99.17	121	1	0	680	800	121	1	5e-59	220
contig00756	LcC00293p367	81.89	127	11	10	678	798	1	121	7e-23	100
contig00767	LcC05971p430	99.17	121	1	0	487	607	121	1	6e-59	220
contig00782	LcC00137p79	98.33	120	1	1	676	794	121	2	2e-56	211
contig00786	LcC14515p225	99.17	121	1	0	139	259	121	1	4e-59	220
contig00794	LcC06739p564	99.15	118	1	0	41	158	118	1	1e-57	215
contig00804	LcC21010p281	98.35	121	2	0	1031	1151	1	121	3e-57	215
contig00818	LcC17657p428	98.35	121	2	0	277	397	121	1	5e-58	217
contig00840	LcC17271p800	99.17	121	1	0	760	880	1	121	5e-59	220
contig00855	LcC01695p375	97.52	121	3	0	243	363	1	121	8e-57	213
contig00874	LcC00132p295	97.52	121	3	0	246	366	1	121	4e-57	213
contig00908	LcC00564p224	98.36	122	1	1	484	605	1	121	2e-57	215
contig00922	LcC11116p89	99.17	121	1	0	34	154	1	121	8e-59	220
contig00945	LcC06185p360	97.54	122	2	1	255	376	121	1	1e-55	211
contig00964	LcC01482p297	99.17	121	1	0	249	369	1	121	5e-59	220
contig00973	LcC05794p129	99.17	121	1	0	96	216	121	1	3e-59	220
contig01009	LcC02123p859	96.64	119	3	1	151	268	119	1	7e-53	200
contig01055	LcC00599p845	97.54	122	2	1	1182	1303	1	121	4e-56	211
contig01084	LcC00012p469	99.17	121	1	0	237	357	121	1	5e-59	220
contig01092	LcC18337p398	96.69	121	3	1	428	547	121	1	5e-54	204
contig01114	LcC06447p113	99.17	121	1	0	572	692	121	1	4e-59	220
contig01117	LcC17898p235	99.17	121	1	0	206	326	121	1	6e-59	220
contig01123	LcC00339p427	99.17	121	1	0	544	664	1	121	4e-59	220
contig01149	LcC12607p203	99.17	121	1	0	1071	1191	121	1	7e-59	220
contig01165	LcC20265p1102	100	51	0	0	1225	1275	3	53	4e-21	95.3
contig01250	LcC02292p232	99.17	121	1	0	337	457	121	1	8e-59	220
contig01294	LcC00745p1008	99.17	121	1	0	203	323	121	1	4e-59	220
contig01341	LcC23099p196	93.39	121	7	1	16	135	1	121	5e-49	187
contig01441	LcC21552p112	98.31	118	1	1	956	1072	118	1	4e-55	207
contig01462	LcC04161p251	97.52	121	2	1	491	610	1	121	1e-55	209
contig01464	LcC17103p200	99.17	121	1	0	212	332	121	1	4e-59	220
contig01469	LcC01679p104	97.52	121	3	0	761	881	121	1	8e-57	213
contig01562	LcC01584p612	97.52	121	3	0	649	769	1	121	3e-56	211
contig01565	LcC24233p311	98.31	118	2	0	382	499	121	4	2e-56	211
contig01583	LcC18132p1029	97.54	122	1	2	213	333	121	1	1e-55	209
contig01599	LcC24784p157	99.17	121	1	0	564	684	121	1	7e-59	220
contig01615	LcC01605p274	99.17	121	1	0	244	364	1	121	2e-59	220
contig01642	LcC02159p292	99.17	121	1	0	479	599	121	1	9e-59	220
contig01679	LcC02657p522	99.17	121	1	0	1048	1168	1	121	1e-58	220
contig01767	LcC18285p451	99.17	121	1	0	405	525	121	1	1e-58	220
contig01791	LcC07268p396	99.15	118	1	0	241	358	4	121	1e-57	215
contig01861	LcC01183p864	97.52	121	3	0	468	588	121	1	4e-56	211
contig01870	LcC05104p333	99.17	121	1	0	274	394	121	1	5e-59	220
contig01907	LcC00104p269	99.17	121	1	0	277	397	121	1	9e-59	220
contig01984	LcC17908p518	98.35	121	2	0	454	574	1	121	5e-58	217
contig02045	LcC13439p189	99.17	121	1	0	259	379	1	121	5e-59	220
contig02053	LcC01012p1388	99.17	121	1	0	734	854	1	121	5e-59	220
contig02101	LcC01222p311	97.52	121	3	0	379	499	1	121	6e-57	213
contig02206	LcC20366p221	99.17	121	1	0	842	962	121	1	6e-59	220
contig02272	LcC04259p425	99.17	121	1	0	1065	1185	1	121	8e-59	220
contig02331	LcC25245p276	99.17	121	1	0	226	346	121	1	3e-59	220
contig02371	LcC12129p479	96.69	121	3	1	600	719	1	121	2e-54	206
contig02462	LcC16457p169	99.17	121	1	0	94	214	121	1	6e-59	220
contig02617	LcC19344p236	96.69	121	4	0	189	309	1	121	2e-55	207
contig02739	LcC17177p390	97.52	121	3	0	328	448	121	1	2e-55	209
contig02753	LcC00065p95	86.76	136	3	3	470	605	121	1	3e-35	141
contig02882	LcC03047p221	97.52	121	3	0	401	521	1	121	2e-56	211
contig02958	LcC04559p439	95.69	116	2	3	363	475	121	6	2e-48	185
contig03466	LcC09213p667	98.44	64	1	0	364	427	58	121	3e-27	115
contig04820	LcC02672p663	99.17	121	1	0	343	463	121	1	7e-59	220
