# Supplementary material for: SNP-Based Linkage Mapping for Validation of QTLs for Resistance to Ascochyta Blight in Lentil
Source: Front Plant Sci. 2016 Nov 2;7:1604. doi: 10.3389/fpls.2016.01604 (PMC5091049; doi:10.3389/fpls.2016.01604)
Supplement: Supplementary Table 5 — Consensus genetic linakge map statistics. This file contains details of different markers (SSRs and SNPs) and their corresponding positions on different LGs. [file Table5.xlsx]

## Sheet: Sheet1
Supplementary Table 5. Consensus genetic linakge map statistics
LG1	Cumulative length
SNP_60000154	0
SNP_20002815	3.2
SNP_20003421	8.3
SNP_20002180	11.1
SNP_20005182	14.38
SNP_20001125	26.86
SNP_20001123	27.86
PBA_LC_0323	33.36
SNP_20001108	35.13
SNP_20001124	40.63
PBA_LC_0218	41.63
SNP_20003180	48.23
SNP_20001981	66.08
SNP_60000178	66.08
SNP_60000330	67.03
PBA_LC_0412	67.93
SNP_20004242	71.13
PBA_LC_0448	73.31
SNP_20000736	77.05
SNP_20003327	83.55
SNP_20002142	93.25
PBA_LC_0489	106.05
PBA_LC_0253	114.9
SNP_20002554	124.4
PBA_LC_0059	125.3
PBA_LC_0347	125.3
SNP_20003185	126.05
SNP_60000013	128.05
SNP_60000014	128.05
SNP_20003172	128.95
PBA_LC_0379	133.05
PBA_LC_0383	135.92
SNP_20004666	140.72
SNP_60000569	146.82
SNP_20004461	149.36
SNP_20000604	153.92
SNP_20000864	168.72
PBA_LC_0612	172.72
SNP_20004665	176.22
SNP_20003158	179.22
SNP_20002199	181.92
SNP_20001292	186.22
SNP_20000615	188.12
SNP_20003105	195.82
SSR059	195.92
SNP_20001223	205.22
SNP_20003160	207.82
SNP_20003161	207.82
SNP_20001205	208.67
SNP_20004373	208.67
SNP_20001632	221.17
SNP_20001629	223.97
SNP_20001204	224.72
SNP_20001633	225.42
SNP_20003823	227.37
SNP_20001924	257.37
SNP_20003824	258.27
SNP_20003236	260.17
SNP_20003829	261.97
SNP_20001457	263.78
SNP_20001756	266.68
SSR213	268.5
SSR119	268.9
SSR113	272.5
SNP_20004569	273.01
PBA_LC_0759	273.17
SSR090	282.27
SNP_20001295	302.97
SNP_20004876	304.47
SNP_20002061	306.17
SNP_20005684	309.57
SNP_20004227	314.72
SNP_20000801	326.62
SNP_20000804	327.52
SNP_20004629	327.53
SNP_20000797	330.33
SNP_20000799	330.33
SNP_20000803	330.33
SNP_20004518	332.93
LG2
PBA_LC_0219	0
SNP_20002234	1.3
SNP_20001768	1.7
PBA_LC_0250	4.4
SNP_20002233	4.8
SNP_20003457	9.25
SNP_20003460	9.25
SNP_20002425	10.38
SNP_20002427	10.38
SNP_20004846	12.02
SNP_20001396	15.82
SNP_20003193	21.22
SNP_20003195	23.62
SNP_20001997	25.47
SNP_20004695	31.67
SNP_20001691	46.27
SNP_20001999	65.67
SNP_20002977	89.57
SNP_20002978	91.47
SNP_20002974	94.27
SNP_20002115	97.17
SNP_20002113	106.92
SNP_20002981	108.72
SNP_20002980	110.52
SNP_20002116	111.67
SNP_20005269	125.37
SNP_20002350	130.87
SNP_20003443	131.77
SNP_20002969	134.6
SNP_20003843	135
SNP_20001693	142.2
SNP_20001694	144.5
PBA_LC_0629	147.8
SNP_20005010	148.8
SNP_20000625	161.1
SNP_20005904	162.9
SNP_20004043	164.9
SNP_20003319	167.55
SNP_20004042	168.4
SNP_20000915	172.35
SNP_20002328	172.35
SNP_20002332	173.55
SNP_20002197	176.45
SNP_60000354	185.95
SNP_20000149	188.99
PBA_LC_0509	190.79
SNP_20005121	192.23
PBA_LC_0231	195.14
SNP_20000494	195.94
SNP_20001077	199.34
SNP_20001573	203.64
SSR167	207.54
SNP_20004607	212.54
SNP_60000010	212.87
SNP_60000198	212.87
SNP_20004608	213
SNP_20002331	220.13
PBA_LC_0541	220.63
SNP_60000072	223.23
SNP_20003207	224.28
SSR199	226.73
SNP_20004456	237.33
SNP_20002543	238.33
SNP_20003608	241.1
SNP_20003610	241.1
SNP_20003609	242
SNP_20004235	242.62
SNP_20000811	242.99
SNP_20000537	245.49
SNP_20004451	245.49
SNP_20003765	245.75
SSR013	247.03
SNP_20002239	247.99
SNP_20002622	248.6
SSR317-2	254.7
SSR336	254.7
SNP_20003992	255.21
SSR309-2	257.41
SSR317-1	257.41
SNP_20001620	259.7
SNP_60000021	261.09
SNP_20004234	272.09
SNP_20002445	275.29
SNP_20002444	277.59
SNP_20002446	277.59
SSR204	283.38
SNP_20003372	287.98
SNP_20001454	293.18
SNP_20002118	297.08
SNP_20004262	299.88
SNP_20001431	302.68
SNP_20005115	307.48
SNP_20005116	308.38
SNP_20002590	312.08
SNP_20002584	313.38
SNP_20003823	315.25
SSR302	322.45
SNP_20003981	327.95
SNP_20004069	331.35
SSR080	337.75
SNP_20005574	340.23
SNP_20003518	340.81
SNP_20004680	342.11
SNP_20001778	343.91
SNP_20004679	344.81
SNP_20001564	346.36
SNP_20002400	348.36
SNP_20003516	349.26
SNP_20002536	349.66
SNP_20002534	350.56
PBA_LC_0816	351.39
PBA_LC_0761	355.33
PBA_LC_0368	357.13
SNP_20001786	359.83
SNP_20003098	360.63
SNP_20002034	366.53
SNP_20004279	373.03
SNP_20004280	373.68
SNP_20004588	376.21
SNP_20002589	385.86
SNP_20002583	387.76
SNP_20004583	391.06
SNP_20002119	395.56
SNP_20004917	397.51
SNP_20002998	403.32
SNP_20003764	406.03
SNP_20000246	411.08
SNP_20001039	413.83
SNP_20003221	418.67
SNP_60000240	420.17
BOR4_SSR	429.67
LG3
SSR059-2	0
SNP_20000457	3.48
SNP_20000556	3.48
SNP_60000290	13.38
SNP_20002407	15.53
SNP_20003050	17.03
SNP_20001963	24.76
SNP_20004264	25.5
SNP_20003046	26.9
SNP_60000288	29.2
SNP_60000289	31.55
SNP_20001271	40.95
SNP_20002524	43.45
SNP_20002520	46.35
SNP_60000276	55.45
SNP_20002834	58.23
PBA_LC_0448	59.63
SNP_60000742	64.03
SNP_20004168	65.53
SNP_20004560	75.63
SNP_20002464	86.23
SNP_20004181	89.08
SNP_20000505	90.38
SNP_20000553	92.18
PBA_LC_0311	92.58
PBA_LC_0412	93.63
SNP_20002873	96.5
SNP_20002874	99.5
SNP_20002370	101.1
SNP_20002307	102.4
SNP_20002371	105.7
SSR019	123.8
SNP_20000219	128.25
SNP_20004776	129.65
SNP_20002453	131.05
PBA_LC_0078	149.15
SNP_20005327	153.3
PBA_LC_0364	157.35
PBA_LC_0767	157.35
SNP_20003432	169.45
SNP_20004774	172.65
SNP_20004775	175.55
SNP_20003165	176.45
SNP_20003137	182.9
SNP_20003138	183.8
SNP_20004964	185.1
SNP_20002001	195
SNP_20002002	202.5
SNP_20002280	206.36
SNP_20001601	206.86
SNP_20001604	206.86
SNP_20001598	206.86
SNP_20000559	207.26
SNP_20001732	209.32
SNP_20004859	211.77
SNP_20002279	216.57
SNP_20001596	218.12
SNP_20001605	218.12
SNP_20001606	218.52
SNP_20004885	225.62
SNP_20003808	228.02
SNP_20004247	230.32
SNP_20000793	231.72
SNP_20000391	234.92
SNP_20004886	235.29
SNP_20003931	236.94
SNP_20000390	239.24
SNP_20002706	243.04
SNP_20004592	243.99
SNP_20004591	244.39
SNP_20001854	246.29
SNP_20001856	247.19
SNP_20003268	256.49
SNP_20003269	256.99
PBA_LC_0361	260.49
SNP_20003267	261.29
SNP_20002898	262.61
SNP_20004593	262.61
SNP_20004392	262.61
SNP_20002239	264.27
SNP_20001480	267.27
SNP_20004912	276.52
SNP_20001855	279.72
SNP_20001367	281.92
SNP_20002892	283.72
PBA_LC_0064	300.22
SNP_20004030	303.72
SSR212-1	303.73
SNP_20004445	305.03
SNP_20002795	308.04
SNP_20004431	312.44
PBA_LC_0339	315.44
PBA_LC_0450	317.54
PBA_LC_0449	318.84
SNP_20002600	319.66
SNP_20002651	324.26
PBA_LC_0209	333.19
SNP_20001575	336.07
SNP_20002262	342.07
SNP_20002259	342.47
SNP_20002265	342.47
SNP_20002268	342.47
SNP_20002270	342.47
SNP_20002666	343.37
SNP_20002261	345.48
SNP_20002260	345.98
SNP_20002263	345.98
SNP_20002266	345.98
SNP_20002269	347.93
PBA_LC_0221	353.03
LG4
SNP_20002156	0
SNP_20002438	5.99
SNP_20001176	9.69
SNP_20002157	11.37
SNP_20003078	15.57
SNP_20002035	16.17
PBA_LC_0667	30.35
PBA_LC_0695	31.25
SNP_20004642	35.05
SNP_20000283	38.02
SNP_20002094	45.32
SNP_20000645	46.55
SNP_20001795	47.95
SNP_20001790	47.95
SNP_20001797	48.45
SNP_20001792	52.4
SNP_20002982	64.6
SNP_20005163	67.25
SNP_20004461	69.54
SNP_20003737	69.62
SNP_20004640	73.9
SNP_20001184	74.99
SNP_20003416	76.2
SNP_20001164	77.1
SNP_20003936	80.4
SSR099	88.7
PBA_LC_0521	94.2
SNP_20001918	95.77
PBA_LC_0238	97.45
PBA_LC_0084	102.81
PBA_LC_0303	108.01
SNP_20000835	108.01
SNP_20000837	109.71
SNP_20001957	109.71
PBA_LC_0254	114
PBA_LC_0233	114.5
SNP_20000731	115.3
SNP_20002023	118.6
SNP_20002025	121.4
SNP_20004590	124.3
PBA_LC_0090	130.2
PBA_LC_0699	130.2
SNP_20004798	148.8
SNP_20002798	157.5
SNP_20001127	170.6
SNP_20005468	191.2
PBA_LC_0631	196.2
SNP_20004892	209.3
SNP_20004483	213.35
SNP_20004006	215.75
SNP_20000790	219.15
SNP_20004438	219.65
SNP_20004636	222.55
SNP_20001285	223.12
SNP_20004860	223.12
SNP_20005508	225.42
SNP_20002842	226.32
SNP_20005020	227.25
SNP_20002391	227.75
SNP_20003487	228.15
SNP_20002841	229.05
SNP_20004874	229.05
SNP_20004980	229.05
PBA_LC_0055	230.05
PBA_LC_0540	233.25
SNP_20002799	239.52
SNP_20005094	241.69
SNP_20004814	244.89
SNP_20005652	246.29
SNP_20002627	248.04
SNP_20004815	248.94
PBA_LC_0307	250.79
SNP_20004813	251.19
SNP_60000068	252.86
SNP_60000069	255.16
SNP_20001669	259.36
SNP_20004857	260.66
SNP_20004662	266.96
SNP_20003080	275.86
SNP_20005465	277.78
SNP_20002022	280.55
SNP_20000010	283.31
SNP_20004830	283.32
SNP_20001883	286.22
SNP_20003896	287.07
SNP_20003956	290.87
SNP_20003902	295.17
SNP_20003957	299.25
SNP_20003805	300.65
SNP_20005542	301.55
SNP_20001894	301.95
SNP_20000754	303.38
SNP_20002159	304.88
SNP_20003977	312.38
SNP_20005661	315.49
SNP_20002377	321.87
SNP_20002376	324.67
SNP_20004779	326.37
SNP_20000104	327.67
SNP_20004345	327.67
SNP_20003506	328.72
SNP_20000877	332.12
SNP_20000880	332.12
SNP_20002560	332.12
SNP_20003346	332.92
SNP_20002556	333.72
SNP_20000963	342.42
SNP_20002851	342.42
SNP_20000712	361.22
SNP_20001454	371.12
SNP_20001499	371.68
SNP_20004842	376.04
SNP_60000195	376.04
SNP_60000670	376.04
SNP_20001497	378.14
SNP_20003323	390.24
SNP_20005721	398.34
LG5
SNP_20001488	0
SNP_20005368	13.1
SNP_20000674	20.3
SNP_20000668	27
SNP_20000672	39.9
SNP_20005367	44.4
SNP_20003959	49
SNP_20004986	49.9
SNP_20003961	53.4
SNP_20003012	56.68
SNP_20000432	65.31
SNP_20002904	71.71
SNP_20002905	72.61
SNP_20001958	76.91
SNP_20004496	84.11
SNP_20002343	95.31
PBA_LC_0080	97.6
SNP_20004516	97.6
SNP_20001140	103
SNP_20000696	114.6
SNP_20001155	127.7
SNP_20001988	129.95
PBA_LC_0079	138.15
SNP_20003618	140.29
SNP_20004452	141.35
SNP_20003933	143.18
SNP_20003733	149.59
SNP_20003732	153.59
SNP_20005830	163.79
SNP_20004962	164.79
SNP_20005831	165.64
SNP_20004938	168.03
SNP_20000425	168.93
SNP_20005832	169.95
SNP_20004939	169.96
SNP_20000565	173.76
PBA_LC_0273	177.62
SNP_20004453	182.42
PBA_LC_0369	184.78
SNP_20002368	185.28
SNP_20005198	187.18
SNP_20004971	189.48
SNP_20002552	190.08
SNP_20000871	195.98
SNP_20003698	196.31
SNP_20002971	199.58
SNP_20002151	201.36
SNP_20001151	224.66
SNP_20004396	225.04
SNP_20003850	225.54
SNP_20005402	227.84
SNP_20003794	232.84
SNP_20000874	235.74
SNP_20000819	238.14
SNP_20000870	240.04
SNP_20005003	241.44
SNP_20005379	242.64
SNP_20003476	249.44
SNP_20002553	249.84
SNP_20002955	249.84
SNP_20002991	249.84
SNP_20001373	250.24
SNP_20002990	251.64
SNP_20004017	251.64
SNP_20003701	251.64
SNP_20003697	252.54
SNP_20004634	265.74
SNP_60000259	272.44
SNP_60000263	272.44
SNP_20003768	284.04
SSR156	288.34
SNP_20004077	293.24
SNP_20000661	295.2
SNP_20000662	297.6
SNP_20004080	299.4
PBA_LC_0203	300.3
PBA_LC_0057	305.7
SNP_20003251	306.8
SNP_20003250	310.9
PBA_LC_0717	325.8
PBA_LC_0359	326.81
SNP_20004906	327.6
SNP_20005599	328.5
SNP_20001472	342.16
SNP_20001471	347.86
SNP_20004981	352.16
SNP_20000912	359.36
SNP_20000663	369.56
SNP_20000911	391.06
SNP_20001014	394.96
SNP_20001530	399.86
SNP_20001525	400.71
SNP_20001527	401.26
SNP_20004904	403.06
LG6
PBA_LC_0770	0
SNP_20003924	3.8
SNP_20003925	4.7
PBA_LC_0013	15.5
SSR033	16
SNP_20001023	17.4
SNP_20003868	18.7
SNP_20002877	19.1
SNP_20003440	23
SNP_20001028	25.3
SNP_20001907	25.3
SNP_20001926	25.3
SNP_20004491	25.3
SNP_20001070	27.1
SNP_20001827	27.1
SNP_20001904	28.6
SNP_20001828	29.6
SSR048	33.2
SNP_20002103	36.4
SNP_20002098	37.8
SNP_20002100	39.6
SNP_20004573	41.4
SNP_20002124	42.3
SNP_20001212	45.1
SNP_20002569	46
SNP_60000096	46.5
SNP_20000270	47.4
SNP_20005053	47.8
SNP_20004553	48.7
SNP_20004552	51.4
SNP_20003639	55.1
SNP_20001835	56.5
SNP_20002108	60.3
SNP_20001071	62.1
SNP_20002112	62.1
SNP_20001072	63
SNP_20004997	65.3
SNP_20000743	68.5
SNP_20001706	69.4
SNP_20000404	75.9
PBA_LC_0392	80.3
SNP_20003277	86.3
SNP_20000970	90.6
SNP_20002017	92.9
SNP_60000114	99.1
SNP_20002859	103.2
SNP_20001805	107.1
SNP_60000003	109
SNP_20005542	110.4
SNP_20001894	110.9
SNP_20001638	111.4
SNP_20002774	112.3
SNP_20003715	113.2
SNP_20004843	116.5
SNP_20003203	123.5
SNP_20000104	127.7
SNP_20003936	129
SNP_20005072	134.3
SNP_20001372	139.7
SNP_20001829	141.85
SNP_20001830	145.05
SNP_20001370	148.38
SNP_20001765	152.02
SNP_20001754	157.57
SNP_20003116	162.77
SNP_20004199	175.87
SNP_20004200	175.87
SNP_20001054	178.87
SNP_20003859	179.2
SNP_20000378	185.1
SNP_20004155	189.5
SNP_20004154	192.7
LG7
SNP_20003575	0
SNP_60000200	2.1
SNP_20003283	4.65
SNP_20003281	6.05
SNP_20001312	10.15
SNP_20003360	19.35
SNP_20000827	25.8
SNP_20003498	26.2
SNP_20003502	27.1
SNP_20000892	30.4
SNP_20000825	34.9
SNP_20001309	47.3
SNP_20003282	48.45
SNP_20001049	50.85
SNP_20001052	51.85
SNP_20000826	52.65
SNP_20003499	53.55
SNP_20003501	54.45
SNP_20003504	54.45
PBA_LC_0525	56.15
SNP_20000822	58.69
SNP_20005166	59.01
SNP_20002288	68.34
SNP_20003037	73.74
SNP_20000956	77.54
SNP_20000958	78.04
SNP_20000955	80.33
PBA_LC_0216	84.42
SNP_20000957	101.72
SNP_20000959	103.52
SNP_20003060	107.42
SNP_20004053	125.82
PBA_LC_0341	131.22
SNP_20001200	134.12
SNP_20003114	134.52
SNP_20000439	140.68
SNP_20003112	140.68
SNP_20003908	140.75
SNP_20002403	146.05
SNP_20004366	148.85
SNP_20003028	151.75
PBA_LC_0373	155.57
SSR107	155.58
SSR184	160.68
SSR213	167.48
SNP_20004741	173.14
SNP_20005417	177.64
SNP_20005416	179.44
PBA_LC_0353	181.54
PBA_LC_0229	184.94
SNP_20003370	185.81
SNP_20001569	188.71
SNP_20004054	191.84
SNP_20004052	192.74
SNP_20002679	194.66
SNP_20003791	196.61
SSR154	200.01
SNP_20002657	201.21
SNP_20005697	212.01
SNP_20002829	216.91
PBA_LC_0287	231.31
PBA_LC_0413	232.81
SNP_20003409	240.31
SNP_20002830	250.91
SNP_20002684	257.21
SNP_20002685	261.41
SNP_20002688	261.41
SNP_20005778	265.71
SNP_20003123	279.71
SNP_20000314	282.51
SNP_20000299	283.31
SNP_20000312	283.31
SNP_20000325	283.31
SNP_20000572	283.31
SNP_20000301	283.31
SNP_20000706	283.96
SNP_20003582	283.96
SNP_20000305	285.86
SNP_20000703	291.46
SNP_20000334	293.96
SNP_20000308	296.36
SNP_20000302	299.26
SNP_20003122	311.68
SNP_20000222	318.08
SNP_20000164	318.98
SNP_20002245	319.88
