# Supplementary material for: SNP-Based Linkage Mapping for Validation of QTLs for Resistance to Ascochyta Blight in Lentil
Source: Front Plant Sci. 2016 Nov 2;7:1604. doi: 10.3389/fpls.2016.01604 (PMC5091049; doi:10.3389/fpls.2016.01604)
Supplement: Supplementary Table 6 — Phenotypic scores and genotypic data of the lentil germplasm set for the validation of AB resistance markers. This file contains the phenotypic scores of AB infection on lentil germplasm panel inoculated with A. lentis isolate FT12013 alongside genotyped markers for three QTL regions. [file Table6.xlsx]

## Sheet: Sheet1
Supplementary Table 6: Phenotypic scores and genotypic data of the lentil germplasm set for the validation of AB resistance markers
Name	Phenotypic Score	AB_IH1		AB_IH1.2		AB_NF1		"+" - Preferred (resistance) allele present
		SNP_20005010	PBA_LC_0629	SNP_20002370	SNP_20002371	SNP_20001370	SNP_20001765	"-" - Non-preferred (susceptible) allele present
07H069L-08HS2012	0	+	+	+	+	-	-
07H081L-09HS3003	0	+	+	-	-	+	+
07H128L-07HG1007-09HS3003	0	+	+	-	-	-	-
07H136L-07HG1001-08HS2027	0	+	+	-	-	+	+
1308M-8	0	+	+	-	-	-	-
1894T-1	0	+	+	+	+	-	-
2154S-4	0	+	+	+	+	-	-
97-002L*00H041	0	+	+	+	+	+	+
97-030L*99R024	0	+	+	+	+	-	-
CDC MATADOR	0	+	+	+	+	-	-
CIPAL0802	0	+	Het	-	-	+	+
CIPAL0901	0	+	+	-	-	+	+
CIPAL1204	0	+	+	+	+	+	-
CIPAL1208	0	+	Het	-	-	+	+
CIPAL1209	0	+	+	-	-	+	+
CIPAL1301	0	+	+	-	-	+	+
CIPAL1302	0	+	+	-	-	-	-
CIPAL1422	0	+	+	-	-	+	+
CIPAL1502	0	+	+	-	-	+	+
CIPAL1503	0	+	+	-	-	+	+
CIPAL1504	0	+	+	+	+	+	+
CIPAL1505	0	+	+	-	-	+	+
CIPAL1522	0	+	+	+	+	+	+
CIPAL1523	0	+	+	-	-	+	+
INDIANHEAD	0	+	+	+	+	-	-
PBA ACE	0	+	+	+	+	+	+
PBA BOLT	0	+	+	-	-	+	+
PBA HERALD XT	0	+	+	+	+	+	+
PBA HURRICANE XT	0	+	+	-	-	-	-
ILL7537	0.625	+	-	+	+	-	-
PBA JUMBO2	0.625	+	+	-	-	-	-
CDC ROBIN	0.714	+	+	+	+	-	-
CIPAL1102	1.25	+	+	+	+	+	+
CIPAL1501	1.25	+	+	-	-	+	+
CIPAL1521	1.25	+	+	-	-	+	+
07H077L-09HS3005	1.875	+	+	-	-	+	+
07H081L-08HS2015	1.875	+	+	-	-	-	-
07H136L-07HG1001-08HS2018	1.875	+	+	-	-	+	+
PI320937	1.875	+	+	+	+	-	-
ILL7220	3.875	+	+	+	+	+	-
NIPPER	7.5	-	+	+	+	-	-
NUGGET	7.5	-	-	+	-	+	+
97-011L*98SSD180	7.625	-	-	-	-	-	-
CDC GLAMIS	8.125	-	-	-	-	-	-
NORTHFIELD	8.125	-	-	-	-	+	+
07H209L-07HG1004-08HS2005	9.375	-	-	-	-	-	-
94-012L*99R066	9.375	-	-	-	-	-	-
97-005L*00H022	9.375	-	-	+	-	-	-
ILL3534	9.375	-	+	+	-	-	+
DIGGER	10	-	-	+	-	-	-
ILL0061	10	-	-	-	-	-	-
07H209L-07HG1002-08HS2002	10.625	-	-	-	-	-	-
LC760209C	10.714	-	-	+	+	-	-
96-034L*98H001	11.25	-	-	+	-	-	-
07H209L-07HG1004-09H4006	11.875	-	-	-	-	-	-
IC128/85	12	-	-	+	+	-	-
EMERALD	14.167	-	-	+	+	-	-
PBA GREENFIELD	14.375	-	+	-	-	-	-
PBA JUMBO	15.625	-	-	-	-	-	-
05H189L-08H4009	16.25	-	-	-	-	+	+
ILL7685	16.25	-	-	-	-	-	-
SEDLEY	16.25	-	-	-	-	-	-
COBBER	16.429	-	-	-	-	-	+
ILL5597	16.875	-	-	-	-	-	+
USSR-05-05	16.875	-	-	+	+	-	-
LC8601847E	18.75	-	-	+	+	-	-
CUMRA	20	-	+	-	-	-	+
PBA FLASH	25	-	-	-	-	+	+
BOOMER	0.625	-	-	+	-	-	-
07H196L-07HG1010-09H4012	0.875	-	-	+	+	+	+
PBA GIANT	2.625	-	-	+	-	+	+
07H112L-09HS2009	3.125	-	-	-	-	+	+
PBA BLITZ	5.625	-	-	-	-	-	-
CDC BLAZE	7.5	+	+	Het	Het	-	-
08H112L-09HS2020	12.5	+	+	-	-	-	-
ILL0518	13.75	+	+	+	+	-	-
ILL1949	15.625	+	+	+	+	-	-
ILL2024	16.429	+	+	-	-	-	-
ILL0075	18.75	+	+	+	+	+	+
